# Supplementary material for: VLDLR mediates Semliki Forest virus neuroinvasion through the blood-cerebrospinal fluid barrier
Source: Nat Commun. 2024 Dec 23;15:10718. doi: 10.1038/s41467-024-55493-3 (PMC11666578; doi:10.1038/s41467-024-55493-3)
Supplement: Supplementary file 3 — Supplementary Dataset 1 [file 41467_2024_55493_MOESM3_ESM.xlsx]

## Sheet: SFVR2_vs_ControlR2.gene_summary
id	neg|score	neg|p-value	neg|fdr	neg|rank	neg|goodsgrna	neg|lfc	pos|score	pos|p-value	pos|fdr	pos|rank	pos|goodsgrna	pos|lfc	Significance abs(log(FDR)) against Effect size (log2-fold change)
IFNAR1	3.5403e-07	3.3235e-06	0.018564	1	4	-1.2432	0.99998	0.99998	1	19357	0	-1.2432	1.73133
VPS28	3.6503e-07	3.3235e-06	0.018564	2	4	-0.84193	1	1	1	19364	0	-0.84193	1.73133
AQR	5.4703e-07	3.8348e-06	0.018564	3	4	-1.1213	0.99896	0.99896	1	19291	0	-1.1213	1.73133
STAT2	7.5626e-07	3.8348e-06	0.018564	4	4	-1.2632	0.9999	0.99991	1	19346	0	-1.2632	1.73133
POLE2	3.2715e-06	1.0993e-05	0.042574	5	4	-1.0313	1	1	1	19363	0	-1.0313	1.37086
RAB7A	4.1344e-06	1.4061e-05	0.04538	6	4	-0.85697	1	1	1	19362	0	-0.85697	1.34314
GPN1	6.6146e-06	2.8378e-05	0.078501	7	4	-1.4522	0.99996	0.99996	1	19354	0	-1.4522	1.10512
ADAR	7.9919e-06	3.6559e-05	0.087871	8	4	-1.2056	0.99999	0.99999	1	19361	0	-1.2056	1.05615
CPSF3L	9.4661e-06	4.6273e-05	0.087871	9	4	-0.92424	0.99999	0.99999	1	19360	0	-0.92424	1.05615
TLK2	9.9677e-06	4.883e-05	0.087871	10	4	-1.2233	0.99856	0.99856	1	19277	0	-1.2233	1.05615
INTS4	1.0906e-05	5.0364e-05	0.087871	11	4	-0.74127	0.98503	0.98515	1	18947	0	-0.74127	1.05615
ANAPC5	1.1838e-05	5.4454e-05	0.087871	12	4	-0.86993	0.99999	0.99999	1	19359	0	-0.86993	1.05615
NEDD8	1.362e-05	6.0079e-05	0.08949	13	4	-0.81406	0.99999	0.99999	1	19358	0	-0.81406	1.04823
DNAJC13	1.5475e-05	6.826e-05	0.094413	14	4	-0.671	0.99326	0.99325	1	19129	0	-0.671	1.02497
NCBP1	1.9358e-05	8.9735e-05	0.112314	15	4	-1.0053	0.99688	0.99689	1	19226	0	-1.0053	0.949566
FOXI1	1.9983e-05	9.2803e-05	0.112314	16	2	-0.57407	0.95227	0.95253	1	18256	0	-0.57407	0.949566
RPAP3	2.4708e-05	0.00011377	0.126788	17	4	-1.2886	0.99963	0.99963	1	19327	0	-1.2886	0.896922
JAK1	2.5826e-05	0.00011786	0.126788	18	4	-0.77415	0.99164	0.99166	1	19093	0	-0.77415	0.896922
DHFRL1	2.8344e-05	0.00012706	0.129495	19	4	-0.68837	0.99997	0.99997	1	19356	0	-0.68837	0.887747
RUVBL2	3.5095e-05	0.00015314	0.141989	20	4	-0.7929	0.99996	0.99997	1	19355	0	-0.7929	0.847745
NUP205	3.6544e-05	0.0001562	0.141989	21	3	-0.9451	0.65162	0.69561	1	13241	1	-0.9451	0.847745
PSMB4	3.8175e-05	0.00016132	0.141989	22	4	-1.3828	0.9978	0.99781	1	19256	0	-1.3828	0.847745
PRIM1	4.443e-05	0.00018433	0.146131	23	4	-0.95037	0.99996	0.99996	1	19353	0	-0.95037	0.835258
POLR2I	4.5571e-05	0.00018842	0.146131	24	4	-0.79428	0.99116	0.99117	1	19083	0	-0.79428	0.835258
IFNAR2	4.5863e-05	0.00018944	0.146131	25	4	-1.1295	0.99683	0.99685	1	19225	0	-1.1295	0.835258
PSMA7	4.8987e-05	0.00020325	0.146131	26	4	-0.94339	0.99983	0.99984	1	19341	0	-0.94339	0.835258
SNRPC	4.9131e-05	0.00020376	0.146131	27	4	-0.65216	0.99995	0.99995	1	19352	0	-0.65216	0.835258
ANAPC4	5.4293e-05	0.00022268	0.153996	28	4	-0.75329	0.998	0.99801	1	19260	0	-0.75329	0.812491
GON4L	5.7738e-05	0.00024006	0.160294	29	4	-0.82881	0.99994	0.99995	1	19351	0	-0.82881	0.795083
PPP2R1A	6.4332e-05	0.00026716	0.172442	30	4	-1.1918	0.99994	0.99994	1	19350	0	-1.1918	0.763357
NWD1	7.2358e-05	0.00029375	0.18183	31	3	-0.93515	0.2989	0.44235	1	8419	1	-0.93515	0.740334
THOC7	7.6125e-05	0.0003096	0.18183	32	2	-0.21364	0.32736	0.47146	1	8989	2	-0.21364	0.740334
GPN2	7.7476e-05	0.00031522	0.18183	33	4	-0.5032	0.99956	0.99956	1	19326	0	-0.5032	0.740334
RUVBL1	8.2287e-05	0.00033567	0.18183	34	4	-0.92889	0.99943	0.99945	1	19320	0	-0.92889	0.740334
INTS7	8.4009e-05	0.00034181	0.18183	35	3	-0.88827	0.61599	0.67539	1	12854	1	-0.88827	0.740334
INTS1	8.4032e-05	0.00034181	0.18183	36	4	-1.1014	0.99992	0.99992	1	19349	0	-1.1014	0.740334
TANGO6	8.5768e-05	0.00034743	0.18183	37	4	-0.85244	0.99991	0.99992	1	19348	0	-0.85244	0.740334
SLC7A6OS	9.0082e-05	0.00035919	0.181899	38	4	-0.70981	0.99991	0.99992	1	19347	0	-0.70981	0.74017
ZNF672	9.2146e-05	0.00036635	0.181899	39	3	-0.66845	0.94505	0.94533	1	18117	0	-0.66845	0.74017
PIK3C3	9.7564e-05	0.00038885	0.187313	40	4	-0.605	0.9999	0.99991	1	19345	0	-0.605	0.727432
KIF23	0.00010111	0.00039908	0.187313	41	4	-0.61699	0.9999	0.99991	1	19344	0	-0.61699	0.727432
NKAP	0.00010541	0.00041237	0.187313	42	3	-0.82226	0.94686	0.94708	1	18162	0	-0.82226	0.727432
CDK9	0.00010628	0.00041595	0.187313	43	4	-1.1272	0.99504	0.99505	1	19182	0	-1.1272	0.727432
MED21	0.00011055	0.0004318	0.189329	44	4	-0.83607	0.99972	0.99973	1	19333	0	-0.83607	0.722783
YTHDC1	0.00011223	0.00043998	0.189329	45	4	-0.94432	0.99499	0.99499	1	19180	0	-0.94432	0.722783
ENY2	0.00011796	0.00046861	0.196473	46	4	-0.67206	0.99988	0.99989	1	19343	0	-0.67206	0.706697
HCRT	0.0001206	0.00048242	0.196473	47	4	-0.63081	0.99497	0.99498	1	19179	0	-0.63081	0.706697
SYMPK	0.00012217	0.00048702	0.196473	48	2	-0.53194	0.66642	0.70443	1	13406	1	-0.53194	0.706697
ZNF143	0.00012779	0.00050696	0.200344	49	3	-0.70635	0.50588	0.62065	1	11798	1	-0.70635	0.698224
KIAA1429	0.00013065	0.0005177	0.200495	50	4	-0.84361	0.99646	0.99647	1	19214	0	-0.84361	0.697896
PPIAL4A	0.00014182	0.00055963	0.212483	51	4	-1.1134	0.99491	0.99492	1	19176	0	-1.1134	0.672676
MED11	0.0001503	0.00059082	0.220011	52	4	-0.90638	0.99985	0.99986	1	19342	0	-0.90638	0.657556
SOAT2	0.00016301	0.00063837	0.224982	53	3	-0.66306	0.97349	0.97368	1	18667	0	-0.66306	0.647852
SYNCRIP	0.00016336	0.0006399	0.224982	54	3	-0.85376	0.35855	0.50325	1	9578	1	-0.85376	0.647852
RAE1	0.00016446	0.00064297	0.224982	55	4	-0.67807	0.99081	0.99083	1	19072	0	-0.67807	0.647852
RNGTT	0.0001674	0.00065064	0.224982	56	4	-0.92385	0.99967	0.99967	1	19331	0	-0.92385	0.647852
CYP3A5	0.00017558	0.00068336	0.227805	57	3	-0.98342	0.028588	0.078655	0.923054	1642	1	-0.98342	0.642437
XPO1	0.00017646	0.0006895	0.227805	58	3	-1.1511	0.87194	0.87225	1	16638	0	-1.1511	0.642437
CDC73	0.00017789	0.00069512	0.227805	59	4	-0.63122	0.99982	0.99983	1	19340	0	-0.63122	0.642437
CA10	0.00018077	0.00070586	0.227805	60	2	-0.17748	0.29218	0.43546	1	8290	2	-0.17748	0.642437
PCBP1	0.00018758	0.00072989	0.227962	61	4	-0.8918	0.99435	0.99436	1	19160	0	-0.8918	0.642138
ANAPC11	0.00018771	0.00072989	0.227962	62	4	-0.57707	0.99981	0.99982	1	19339	0	-0.57707	0.642138
AQP12A	0.00019733	0.00076466	0.235031	63	4	-0.58198	0.9998	0.99981	1	19338	0	-0.58198	0.628875
COG1	0.00020983	0.00080352	0.243116	64	4	-0.73373	0.99979	0.9998	1	19337	0	-0.73373	0.614186
COL2A1	0.00023241	0.0008838	0.26329	65	2	-0.17887	0.3786	0.52368	1	9996	1	-0.17887	0.579566
TRIM26	0.00024157	0.00092163	0.270402	66	4	-0.50065	0.99976	0.99978	1	19336	0	-0.50065	0.56799
COPE	0.00024847	0.00094873	0.270842	67	4	-0.71765	0.99443	0.99444	1	19162	0	-0.71765	0.567284
NPLOC4	0.00025359	0.00096305	0.270842	68	4	-0.69684	0.99975	0.99977	1	19335	0	-0.69684	0.567284
CTR9	0.00025443	0.0009651	0.270842	69	4	-1.0622	0.99923	0.99923	1	19312	0	-1.0622	0.567284
TRIM25	0.00027172	0.001027	0.282457	70	4	-0.65696	0.98707	0.98708	1	18991	0	-0.65696	0.549048
SLX1B	0.00027412	0.0010357	0.282457	71	4	-0.50418	0.99973	0.99974	1	19334	0	-0.50418	0.549048
GNB2L1	0.000279	0.0010541	0.283485	72	3	-0.92871	0.88293	0.88321	1	16844	0	-0.92871	0.54747
ALDOA	0.00028677	0.0010888	0.288824	73	4	-0.58221	0.99971	0.99973	1	19332	0	-0.58221	0.539367
PPP1R10	0.00030251	0.0011543	0.301848	74	3	-0.95093	0.15275	0.29289	0.990459	5717	1	-0.95093	0.520212
PHF5A	0.00030688	0.0011691	0.301848	75	3	-0.75949	0.33965	0.484	1	9219	1	-0.75949	0.520212
VPS13D	0.0003347	0.0012591	0.318182	76	4	-0.64039	0.99967	0.99967	1	19330	0	-0.64039	0.497324
E2F7	0.0003357	0.0012652	0.318182	77	2	-0.14538	0.83051	0.83085	1	15795	0	-0.14538	0.497324
ZC3H13	0.00035	0.0013159	0.323824	78	4	-0.67616	0.99302	0.99301	1	19122	0	-0.67616	0.489691
SPC24	0.00035282	0.0013276	0.323824	79	4	-1.0383	0.99965	0.99965	1	19329	0	-1.0383	0.489691
SNX3	0.00035522	0.0013378	0.323824	80	4	-0.49349	0.99964	0.99964	1	19328	0	-0.49349	0.489691
CPSF3	0.00037623	0.0014191	0.339262	81	3	-0.70486	0.96994	0.97013	1	18595	0	-0.70486	0.469465
PSMD13	0.00038233	0.0014406	0.340196	82	4	-0.71105	0.9851	0.98523	1	18948	0	-0.71105	0.468271
BET1	0.00040319	0.0015102	0.35013	83	3	-0.61981	0.83285	0.83318	1	15836	0	-0.61981	0.455771
MTOR	0.00040516	0.0015188	0.35013	84	4	-0.6432	0.99116	0.99118	1	19084	0	-0.6432	0.455771
SMU1	0.00043065	0.0016308	0.368897	85	4	-1.3863	0.9935	0.99351	1	19136	0	-1.3863	0.433095
RB1CC1	0.00043543	0.0016508	0.368897	86	3	-0.81025	0.85026	0.85062	1	16204	0	-0.81025	0.433095
2020-03-09	0.00043897	0.0016574	0.368897	87	1	0.0029786	0.60439	0.66912	1	12723	1	0.0029786	0
ZNF573	0.00045044	0.001707	0.375619	88	3	-0.58709	0.13972	0.27948	0.990402	5461	1	-0.58709	0.425252
POLR2B	0.00046504	0.0017719	0.38289	89	4	-1.6545	0.99358	0.99358	1	19138	0	-1.6545	0.416926
RPL27A	0.00047266	0.0018042	0.38289	90	4	-0.74029	0.99953	0.99953	1	19325	0	-0.74029	0.416926
RBM25	0.000482	0.0018374	0.38289	91	4	-0.75211	0.99952	0.99952	1	19324	0	-0.75211	0.416926
HAUS2	0.00048268	0.0018415	0.38289	92	4	-0.56906	0.99952	0.99952	1	19323	0	-0.56906	0.416926
HIST1H2BK	0.00049061	0.0018727	0.38289	93	3	-0.41872	0.49179	0.6143	1	11683	1	-0.41872	0.416926
POLD3	0.00049554	0.0018916	0.38289	94	3	-0.78226	0.96763	0.96784	1	18553	0	-0.78226	0.416926
INTS8	0.00049629	0.0018952	0.38289	95	3	-0.63409	0.93497	0.93525	1	17900	0	-0.63409	0.416926
FAM179A	0.00049662	0.0018982	0.38289	96	4	-0.42937	0.9995	0.99951	1	19322	0	-0.42937	0.416926
DHX9	0.00051154	0.0019519	0.388614	97	4	-0.81795	0.99922	0.99922	1	19311	0	-0.81795	0.410482
TAF1	0.00051578	0.0019668	0.388614	98	3	-0.88638	0.23382	0.37591	1	7200	1	-0.88638	0.410482
IFITM3	0.00052558	0.0019954	0.390289	99	4	-0.9405	0.99947	0.99948	1	19321	0	-0.9405	0.408614
RPH3AL	0.00054224	0.0020588	0.397069	100	2	-0.17152	0.30559	0.44914	1	8564	2	-0.17152	0.401134
HSPA8	0.00054455	0.0020711	0.397069	101	3	-0.5263	0.48171	0.60996	1	11596	1	-0.5263	0.401134
WDR82	0.00055394	0.0021068	0.399971	102	4	-1.0397	0.99816	0.99818	1	19267	0	-1.0397	0.397971
SNAPC4	0.00057148	0.0021713	0.404061	103	3	-0.76481	0.97228	0.9725	1	18643	0	-0.76481	0.393553
SUPT4H1	0.00057685	0.0021907	0.404061	104	4	-0.73652	0.99832	0.99834	1	19272	0	-0.73652	0.393553
ELF5	0.00057857	0.0021953	0.404061	105	3	-0.4727	0.96193	0.96212	1	18434	0	-0.4727	0.393553
SLC30A1	0.0005919	0.0022454	0.404061	106	3	-0.71751	0.46633	0.60332	1	11474	1	-0.71751	0.393553
ELK3	0.00059217	0.0022464	0.404061	107	3	-0.43613	0.97978	0.97998	1	18821	0	-0.43613	0.393553
HGS	0.00059387	0.0022536	0.404061	108	4	-0.4728	0.98311	0.98325	1	18897	0	-0.4728	0.393553
ARHGAP27	0.00059888	0.0022746	0.404078	109	4	-0.54897	0.9994	0.99942	1	19319	0	-0.54897	0.393535
LRRC37A	0.0006085	0.0023109	0.406796	110	3	-0.8721	0.18737	0.32831	0.999943	6350	1	-0.8721	0.390623
PSMB2	0.00061546	0.0023354	0.407412	111	4	-0.85061	0.99938	0.9994	1	19318	0	-0.85061	0.389966
DDX5	0.00062714	0.0023794	0.407895	112	4	-0.57416	0.99799	0.99801	1	19259	0	-0.57416	0.389452
SPRR2F	0.00063388	0.0024009	0.407895	113	4	-0.48969	0.99372	0.99373	1	19141	0	-0.48969	0.389452
ROMO1	0.00063445	0.0024014	0.407895	114	4	-0.62892	0.99937	0.99938	1	19317	0	-0.62892	0.389452
CACNG3	0.0006455	0.0024346	0.409397	115	1	0.17083	0.035199	0.092153	0.93152	1912	2	0.17083	0.0308078
ERAS	0.00065113	0.0024525	0.409397	116	4	-0.61014	0.99935	0.99936	1	19316	0	-0.61014	0.387855
OR2T35	0.00068002	0.0025527	0.422485	117	4	-0.66181	0.99932	0.99933	1	19315	0	-0.66181	0.374189
PSMD6	0.00068676	0.0025752	0.422596	118	4	-0.90941	0.99379	0.99379	1	19145	0	-0.90941	0.374075
HABP2	0.00069712	0.0026074	0.424287	119	1	0.020236	0.76892	0.7755	1	14720	1	0.020236	0
SUDS3	0.00073664	0.0027378	0.435937	120	3	-0.57011	0.89889	0.8991	1	17177	0	-0.57011	0.360576
UBA1	0.00073928	0.002746	0.435937	121	4	-0.61362	0.99926	0.99927	1	19314	0	-0.61362	0.360576
SRPRB	0.00074875	0.0027772	0.435937	122	2	-0.26295	0.059743	0.14042	0.954639	2841	2	-0.26295	0.360576
MRPL21	0.00074953	0.0027792	0.435937	123	4	-0.42425	0.99925	0.99926	1	19313	0	-0.42425	0.360576
CNOT7	0.00076527	0.0028329	0.435937	124	4	-0.59593	0.98484	0.98496	1	18942	0	-0.59593	0.360576
ZDHHC16	0.00079663	0.0029454	0.435937	125	3	-0.76422	0.83136	0.83169	1	15809	0	-0.76422	0.360576
ZNF664-FAM101A	0.00080037	0.0029566	0.435937	126	3	-0.44606	0.59617	0.66478	1	12629	1	-0.44606	0.360576
HIST1H2AI	0.00080951	0.0029802	0.435937	127	3	-0.94577	0.38325	0.52846	1	10092	1	-0.94577	0.360576
OAS3	0.00080951	0.0029802	0.435937	128	4	-0.45961	0.99919	0.9992	1	19310	0	-0.45961	0.360576
PRSS21	0.00081473	0.0029945	0.435937	129	4	-0.44696	0.99919	0.99919	1	19309	0	-0.44696	0.360576
ZPBP2	0.00081872	0.0030108	0.435937	130	4	-0.55269	0.99918	0.99919	1	19308	0	-0.55269	0.360576
CDC23	0.00082003	0.003016	0.435937	131	2	-0.35938	0.55493	0.64372	1	12246	1	-0.35938	0.360576
RHBDL1	0.00082877	0.0030451	0.435937	132	4	-0.6378	0.99917	0.99918	1	19307	0	-0.6378	0.360576
PSMA1	0.00083992	0.0030822	0.435937	133	4	-0.5283	0.99916	0.99916	1	19306	0	-0.5283	0.360576
CCT4	0.00084657	0.0031019	0.435937	134	4	-0.49888	0.99915	0.99916	1	19305	0	-0.49888	0.360576
CENPT	0.00084965	0.0031162	0.435937	135	4	-0.58415	0.99915	0.99915	1	19304	0	-0.58415	0.360576
KIF12	0.00085351	0.0031305	0.435937	136	4	-0.70585	0.99773	0.99773	1	19252	0	-0.70585	0.360576
SNRNP25	0.00085646	0.0031397	0.435937	137	4	-0.69789	0.99055	0.99058	1	19067	0	-0.69789	0.360576
SPRR2A	0.00086153	0.0031571	0.435937	138	4	-0.48387	0.99914	0.99914	1	19303	0	-0.48387	0.360576
IFIT3	0.00086337	0.0031637	0.435937	139	3	-0.58973	0.96115	0.96135	1	18419	0	-0.58973	0.360576
POLR2L	0.00087749	0.0032156	0.435937	140	4	-0.87276	0.99912	0.99912	1	19302	0	-0.87276	0.360576
IPO4	0.00088224	0.0032307	0.435937	141	4	-0.35672	0.99912	0.99912	1	19301	0	-0.35672	0.360576
BCL2L13	0.00089288	0.0032731	0.435937	142	3	-0.50874	0.26317	0.40572	1	7747	1	-0.50874	0.360576
PLTP	0.00090036	0.0032956	0.435937	143	4	-0.34816	0.9991	0.9991	1	19300	0	-0.34816	0.360576
GPR89B	0.00090294	0.0033028	0.435937	144	3	-0.61088	0.83308	0.83341	1	15839	0	-0.61088	0.360576
KRT28	0.00090361	0.0033048	0.435937	145	3	-0.50987	0.82681	0.82719	1	15724	1	-0.50987	0.360576
CLTC	0.00091548	0.0033473	0.435937	146	4	-0.72089	0.99908	0.99908	1	19299	0	-0.72089	0.360576
GPANK1	0.00092093	0.0033703	0.435937	147	4	-0.37143	0.99908	0.99908	1	19298	0	-0.37143	0.360576
PNISR	0.00092142	0.0033708	0.435937	148	4	-0.59535	0.99713	0.99713	1	19234	0	-0.59535	0.360576
KLHL11	0.00093383	0.0034158	0.435937	149	4	-0.51702	0.99907	0.99906	1	19297	0	-0.51702	0.360576
SNRPA1	0.00093388	0.0034158	0.435937	150	3	-0.97426	0.26045	0.40292	1	7701	1	-0.97426	0.360576
VCP	0.00093558	0.0034204	0.435937	151	4	-1.3311	0.99116	0.99117	1	19082	0	-1.3311	0.360576
ACOT12	0.00093614	0.0034219	0.435937	152	3	-0.43867	0.23471	0.37681	1	7216	1	-0.43867	0.360576
WTAP	0.00095335	0.0034802	0.438505	153	2	-0.50951	0.9394	0.93965	1	17983	0	-0.50951	0.358025
XRN1	0.00095522	0.0034874	0.438505	154	3	-0.45419	0.71365	0.73488	1	13991	1	-0.45419	0.358025
KRT32	0.0009725	0.0035447	0.44283	155	4	-0.43483	0.99903	0.99903	1	19296	0	-0.43483	0.353763
LACTB2	0.00099112	0.0036086	0.447216	156	4	-0.43644	0.99901	0.99902	1	19295	0	-0.43644	0.349483
DGAT1	0.00099781	0.0036259	0.447216	157	3	-0.55124	0.35291	0.49751	1	9471	1	-0.55124	0.349483
BRI3BP	0.0010091	0.0036745	0.448814	158	4	-0.35665	0.99899	0.999	1	19294	0	-0.35665	0.347934
TBRG4	0.0010119	0.0036853	0.448814	159	4	-0.4425	0.99899	0.99899	1	19293	0	-0.4425	0.347934
UVRAG	0.001026	0.0037282	0.451207	160	3	-0.59159	0.78963	0.7928	1	15048	1	-0.59159	0.345624
NELFA	0.001035	0.0037666	0.453016	161	4	-0.4465	0.99897	0.99897	1	19292	0	-0.4465	0.343886
RNF103-CHMP3	0.0010558	0.0038519	0.458574	162	3	-0.78357	0.92141	0.92171	1	17619	0	-0.78357	0.338591
MBOAT1	0.0010585	0.0038601	0.458574	163	2	0.0029031	0.29086	0.43409	1	8268	2	0.0029031	0
CDCA5	0.0010801	0.0039322	0.46429	164	2	-0.61815	0.19723	0.33842	1	6548	1	-0.61815	0.333211
KRTAP4-5	0.0010939	0.0039936	0.468677	165	3	-0.81967	0.97723	0.9774	1	18757	0	-0.81967	0.329126
OR6B2	0.0011101	0.0040416	0.47146	166	2	-0.067146	0.52761	0.63067	1	11994	1	-0.067146	0.326555
BCKDK	0.0011251	0.0040902	0.474269	167	3	-0.59616	0.83767	0.83798	1	15951	0	-0.59616	0.323975
SLC25A46	0.0011348	0.004125	0.475454	168	3	-0.81337	0.96099	0.96122	1	18416	0	-0.81337	0.322891
IL4R	0.0011506	0.0041828	0.479261	169	3	-0.67643	0.75672	0.76607	1	14559	1	-0.67643	0.319428
C9orf91	0.0011654	0.00424	0.481896	170	3	-0.64261	0.74047	0.75393	1	14338	1	-0.64261	0.317047
RUFY4	0.0011713	0.0042584	0.481896	171	4	-0.717	0.99883	0.99883	1	19290	0	-0.717	0.317047
PSMB3	0.0011782	0.0042804	0.481896	172	3	-1.8471	0.75676	0.7661	1	14560	1	-1.8471	0.317047
HIST1H2BE	0.001204	0.004376	0.483677	173	3	-0.63438	0.93653	0.93676	1	17930	0	-0.63438	0.315445
PPP1R14D	0.0012074	0.0043904	0.483677	174	4	-0.47379	0.99879	0.9988	1	19289	0	-0.47379	0.315445
MCM3AP	0.0012133	0.0044169	0.483677	175	2	-0.10493	0.81375	0.81455	1	15489	1	-0.10493	0.315445
MAGOH	0.0012141	0.0044205	0.483677	176	3	-0.64335	0.45685	0.59927	1	11391	1	-0.64335	0.315445
CDKN2A	0.0012218	0.0044476	0.483677	177	4	-0.48701	0.99878	0.99878	1	19288	0	-0.48701	0.315445
ZNF408	0.0012364	0.0045018	0.483677	178	4	-0.45568	0.98749	0.9875	1	18998	0	-0.45568	0.315445
PPM1G	0.0012402	0.0045174	0.483677	179	4	-0.55975	0.99876	0.99876	1	19287	0	-0.55975	0.315445
FBXO10	0.0012453	0.0045366	0.483677	180	4	-0.46031	0.99875	0.99875	1	19286	0	-0.46031	0.315445
LOC102724862	0.0012539	0.0045647	0.483677	181	4	-1.2086	0.99875	0.99875	1	19285	0	-1.2086	0.315445
EXOSC4	0.0012578	0.0045821	0.483677	182	3	-0.47637	0.8527	0.85307	1	16251	0	-0.47637	0.315445
PSMA3	0.0012649	0.0046128	0.483677	183	3	-0.63499	0.91828	0.91857	1	17547	0	-0.63499	0.315445
LGALS13	0.0012654	0.0046153	0.483677	184	3	-0.67662	0.61843	0.67676	1	12883	1	-0.67662	0.315445
RFC1	0.0012671	0.004621	0.483677	185	2	-0.53872	0.27752	0.4204	1	8023	1	-0.53872	0.315445
ANAPC10	0.0013011	0.0047447	0.489705	186	3	-0.55675	0.55047	0.64153	1	12207	1	-0.55675	0.310065
HIST2H2AA4	0.0013025	0.0047529	0.489705	187	3	-0.93044	0.21379	0.35536	1	6820	1	-0.93044	0.310065
CRX	0.0013165	0.004803	0.489705	188	2	-0.33361	0.29095	0.43418	1	8269	2	-0.33361	0.310065
CDR2	0.0013229	0.0048239	0.489705	189	2	-0.35992	0.59415	0.66374	1	12609	1	-0.35992	0.310065
EEF1G	0.0013238	0.0048296	0.489705	190	4	-0.68368	0.99868	0.99868	1	19284	0	-0.68368	0.310065
IRF9	0.0013246	0.0048316	0.489705	191	4	-0.95263	0.99864	0.99863	1	19282	0	-0.95263	0.310065
ZSCAN5B	0.0013505	0.0049134	0.489705	192	3	-0.48114	0.56548	0.64901	1	12349	1	-0.48114	0.310065
HIST2H3D	0.0013512	0.0049155	0.489705	193	4	-1.082	0.99865	0.99864	1	19283	0	-1.082	0.310065
FGA	0.0013681	0.0049784	0.489705	194	3	-0.51191	0.93159	0.93185	1	17828	0	-0.51191	0.310065
TES	0.001373	0.0049947	0.489705	195	3	-0.49164	0.56514	0.64885	1	12345	1	-0.49164	0.310065
MGC57346-CRHR1	0.0013776	0.0050075	0.489705	196	2	-0.3535	0.4419	0.58901	1	11200	2	-0.3535	0.310065
FBXW10	0.0013811	0.0050177	0.489705	197	3	-0.52202	0.21998	0.36174	1	6945	1	-0.52202	0.310065
COG8	0.0013899	0.0050479	0.489705	198	4	-0.4676	0.99861	0.99861	1	19281	0	-0.4676	0.310065
CLP1	0.0014007	0.0050796	0.489705	199	4	-0.85049	0.9986	0.9986	1	19280	0	-0.85049	0.310065
SUGP1	0.001401	0.0050801	0.489705	200	3	-0.55264	0.77372	0.77935	1	14787	1	-0.55264	0.310065
ASCL4	0.0014025	0.0050832	0.489705	201	4	-0.50053	0.9986	0.9986	1	19279	0	-0.50053	0.310065
ADAT1	0.0014122	0.0051108	0.489927	202	3	-0.45673	0.84176	0.84211	1	16034	0	-0.45673	0.309869
ANGPT2	0.0014365	0.0052059	0.496586	203	4	-0.44641	0.99856	0.99856	1	19278	0	-0.44641	0.304006
HIST1H2BM	0.0014687	0.0053174	0.503043	204	2	-0.28974	0.10905	0.2312	0.981354	4556	1	-0.28974	0.298395
PSMD1	0.0014713	0.0053255	0.503043	205	3	-0.62911	0.52401	0.62901	1	11962	1	-0.62911	0.298395
CD8A	0.0014926	0.0053997	0.50757	206	4	-0.51261	0.99851	0.99851	1	19276	0	-0.51261	0.294504
LEP	0.0015139	0.0054748	0.512149	207	4	-0.33596	0.99849	0.99849	1	19275	0	-0.33596	0.290604
LAMP1	0.00153	0.0055296	0.51478	208	4	-0.45561	0.98952	0.98953	1	19040	0	-0.45561	0.288378
NUP133	0.0015529	0.0056083	0.518223	209	4	-0.6443	0.9823	0.98249	1	18874	0	-0.6443	0.285483
UPF3B	0.0015553	0.0056201	0.518223	210	3	-0.62182	0.62523	0.68056	1	12960	1	-0.62182	0.285483
LASP1	0.0015745	0.0056911	0.521874	211	1	-0.067193	0.84365	0.84395	1	16073	0	-0.067193	0.282434
PANX2	0.0015922	0.005754	0.521874	212	2	-0.19035	0.65626	0.69838	1	13284	1	-0.19035	0.282434
ETFDH	0.0015939	0.0057596	0.521874	213	4	-0.42694	0.99841	0.99842	1	19274	0	-0.42694	0.282434
CPXCR1	0.0016001	0.0057806	0.521874	214	4	-0.41976	0.9984	0.99842	1	19273	0	-0.41976	0.282434
C7orf72	0.0016034	0.0057944	0.521874	215	3	-0.5115	0.16333	0.30367	0.99177	5929	1	-0.5115	0.282434
USP17L17	0.0016261	0.005868	0.526059	216	2	-0.10282	0.10368	0.22155	0.981354	4367	2	-0.10282	0.278966
SLC35G2	0.0016494	0.0059611	0.531452	217	4	-0.53547	0.98263	0.98279	1	18886	0	-0.53547	0.274536
CYTH4	0.0016545	0.0059831	0.531452	218	3	-0.50809	0.20007	0.34133	1	6592	1	-0.50809	0.274536
TIMELESS	0.0016776	0.0060618	0.535987	219	2	-0.40185	0.93028	0.93052	1	17802	0	-0.40185	0.270846
REEP1	0.0016934	0.0061135	0.538096	220	4	-0.52289	0.99831	0.99833	1	19271	0	-0.52289	0.26914
COPB1	0.0017084	0.0061692	0.540545	221	4	-0.82667	0.99279	0.99278	1	19117	0	-0.82667	0.267168
ORAI1	0.0017292	0.0062439	0.541902	222	3	-0.17227	0.43023	0.57698	1	10979	1	-0.17227	0.266079
TNIK	0.0017359	0.0062643	0.541902	223	3	-0.50393	0.93164	0.93189	1	17829	0	-0.50393	0.266079
JAM3	0.001737	0.0062687	0.541902	224	4	-0.47199	0.99826	0.99829	1	19270	0	-0.47199	0.266079
GCKR	0.0017885	0.006452	0.55527	225	4	-0.43757	0.99821	0.99823	1	19269	0	-0.43757	0.255496
SAP130	0.001812	0.0065353	0.557083	226	4	-0.5052	0.99819	0.99821	1	19268	0	-0.5052	0.25408
EDC4	0.0018143	0.0065445	0.557083	227	4	-0.5973	0.99491	0.99491	1	19175	0	-0.5973	0.25408
TVP23B	0.0018193	0.0065593	0.557083	228	2	-0.41087	0.89403	0.89417	1	17084	0	-0.41087	0.25408
EIF2AK4	0.0018324	0.0066089	0.558844	229	2	-0.2072	0.034236	0.090242	0.931477	1876	1	-0.2072	0.252709
ISG15	0.0018523	0.006681	0.560366	230	3	-0.58987	0.90134	0.90162	1	17217	0	-0.58987	0.251528
MUC6	0.0018541	0.0066882	0.560366	231	4	-0.41866	0.99815	0.99817	1	19266	0	-0.41866	0.251528
ASTE1	0.0018619	0.0067137	0.560366	232	4	-0.5273	0.99814	0.99816	1	19265	0	-0.5273	0.251528
USP18	0.0019046	0.006884	0.571803	233	3	-0.53665	0.92729	0.92756	1	17747	0	-0.53665	0.242754
MTHFR	0.0019266	0.006952	0.571803	234	4	-0.42831	0.99807	0.9981	1	19264	0	-0.42831	0.242754
TOP1	0.0019281	0.0069576	0.571803	235	4	-0.52016	0.98575	0.98584	1	18960	0	-0.52016	0.242754
LOC102723859	0.0019316	0.0069689	0.571803	236	4	-0.64949	0.99066	0.99069	1	19069	0	-0.64949	0.242754
CLEC2L	0.0019685	0.0070952	0.575968	237	3	-0.51205	0.63673	0.68698	1	13089	1	-0.51205	0.239602
KREMEN2	0.0019725	0.007108	0.575968	238	3	-0.55312	0.97226	0.97248	1	18642	0	-0.55312	0.239602
PSMA4	0.0019804	0.0071366	0.575968	239	4	-0.6869	0.99802	0.99804	1	19263	0	-0.6869	0.239602
CLDN9	0.0020018	0.0072179	0.575968	240	4	-0.60445	0.998	0.99801	1	19262	0	-0.60445	0.239602
APRT	0.0020028	0.0072192	0.575968	241	4	-0.42095	0.998	0.99801	1	19261	0	-0.42095	0.239602
SEMA4A	0.0020095	0.0072491	0.575968	242	3	-0.5946	0.97828	0.97847	1	18785	0	-0.5946	0.239602
PRAMEF4	0.0020111	0.0072522	0.575968	243	2	-0.18152	0.16766	0.30808	0.994772	5997	2	-0.18152	0.239602
SS18L2	0.0020166	0.0072787	0.575968	244	3	-0.73618	0.95701	0.9572	1	18339	0	-0.73618	0.239602
OR4F29	0.0020265	0.0073089	0.575968	245	3	-0.62903	0.87114	0.87142	1	16617	0	-0.62903	0.239602
ACTN2	0.0020298	0.0073171	0.575968	246	4	-0.52162	0.99797	0.99799	1	19258	0	-0.52162	0.239602
PEX19	0.0020769	0.0074904	0.585848	247	4	-0.56452	0.99631	0.99633	1	19209	0	-0.56452	0.232215
THAP4	0.0020893	0.0075293	0.585848	248	3	-0.61081	0.71219	0.7339	1	13968	1	-0.61081	0.232215
OLIG1	0.0020903	0.0075334	0.585848	249	2	-0.05303	0.417	0.56336	1	10729	2	-0.05303	0.232215
POLR2F	0.0021062	0.007585	0.587505	250	2	-0.45673	0.77251	0.77835	1	14768	1	-0.45673	0.230988
BIN2	0.0021145	0.0076193	0.587807	251	3	-0.60247	0.9786	0.97883	1	18797	0	-0.60247	0.230765
TPR	0.0021433	0.0077241	0.593529	252	4	-0.50998	0.99786	0.99786	1	19257	0	-0.50998	0.226558
SLC12A3	0.0021934	0.0078959	0.595275	253	2	-0.23645	0.26115	0.40367	1	7711	1	-0.23645	0.225282
KARS	0.0022088	0.0079496	0.595275	254	4	-0.36361	0.99779	0.9978	1	19255	0	-0.36361	0.225282
POLR3A	0.0022099	0.0079547	0.595275	255	4	-0.72969	0.99779	0.9978	1	19254	0	-0.72969	0.225282
NRSN2	0.00224	0.0080743	0.595275	256	4	-0.58981	0.99029	0.99032	1	19057	0	-0.58981	0.225282
ASMTL	0.0022442	0.0080881	0.595275	257	2	-0.22018	0.27959	0.4225	1	8061	2	-0.22018	0.225282
KLHL30	0.002245	0.0080907	0.595275	258	2	-0.34534	0.63253	0.68462	1	13038	1	-0.34534	0.225282
CA4	0.0022471	0.0080979	0.595275	259	3	-0.53445	0.96329	0.96349	1	18470	0	-0.53445	0.225282
GXYLT2	0.0022694	0.0081735	0.595275	260	4	-0.29035	0.99773	0.99774	1	19253	0	-0.29035	0.225282
LOC729159	0.0022732	0.0081863	0.595275	261	4	-0.46544	0.99773	0.99773	1	19251	0	-0.46544	0.225282
EXOSC8	0.0022834	0.0082175	0.595275	262	4	-0.3207	0.99772	0.99772	1	19250	0	-0.3207	0.225282
CGB5	0.0022836	0.0082175	0.595275	263	3	-0.63209	0.17264	0.31321	0.995752	6090	1	-0.63209	0.225282
DDX42	0.0022872	0.0082293	0.595275	264	4	-0.45056	0.99771	0.99772	1	19249	0	-0.45056	0.225282
MSX2	0.0022965	0.0082709	0.595275	265	1	0.13471	0.24576	0.38798	1	7427	1	0.13471	0
IFITM5	0.0023	0.0082819	0.595275	266	3	-0.59863	0.95662	0.95683	1	18328	0	-0.59863	0.225282
AQP8	0.0023029	0.0082891	0.595275	267	3	-0.55176	0.42031	0.56671	1	10792	1	-0.55176	0.225282
ARID1A	0.0023048	0.0082978	0.595275	268	4	-0.34894	0.9977	0.9977	1	19248	0	-0.34894	0.225282
SEC13	0.0023147	0.0083356	0.595275	269	3	-0.59945	0.90639	0.90669	1	17327	0	-0.59945	0.225282
NOMO3	0.0023158	0.0083377	0.595275	270	3	-0.58295	0.78491	0.78878	1	14969	1	-0.58295	0.225282
CENPC	0.0023231	0.0083627	0.595275	271	4	-0.41648	0.99768	0.99768	1	19247	0	-0.41648	0.225282
MED10	0.0023566	0.0084813	0.595275	272	4	-0.395	0.99764	0.99765	1	19246	0	-0.395	0.225282
MT1B	0.0023654	0.00851	0.595275	273	3	-0.43853	0.094802	0.20572	0.981344	4056	1	-0.43853	0.225282
HIST2H4A	0.0023688	0.0085212	0.595275	274	4	-0.7811	0.99763	0.99763	1	19245	0	-0.7811	0.225282
GRM4	0.0023714	0.008533	0.595275	275	3	-0.41232	0.40138	0.54722	1	10455	1	-0.41232	0.225282
KRTAP9-9	0.0023738	0.0085422	0.595275	276	4	-0.45448	0.99763	0.99763	1	19244	0	-0.45448	0.225282
EIF5A2	0.0023804	0.0085611	0.595275	277	3	-0.81101	0.27983	0.42275	1	8066	1	-0.81101	0.225282
MYO7A	0.0023834	0.0085693	0.595275	278	3	-0.6641	0.83662	0.83693	1	15930	0	-0.6641	0.225282
ISCU	0.002388	0.0085928	0.595275	279	4	-0.58062	0.99761	0.99761	1	19243	0	-0.58062	0.225282
SUPT16H	0.0023933	0.0086127	0.595275	280	4	-0.40872	0.99761	0.99761	1	19242	0	-0.40872	0.225282
C3orf70	0.0023997	0.0086383	0.595275	281	1	-0.0029767	0.34029	0.48464	1	9232	1	-0.0029767	0.225282
NABP1	0.0024282	0.0087298	0.596578	282	3	-0.53152	0.297	0.44039	1	8383	1	-0.53152	0.224333
HTN3	0.0024292	0.0087329	0.596578	283	3	-0.4176	0.06137	0.14354	0.957108	2904	1	-0.4176	0.224333
EIF2B4	0.0024383	0.0087697	0.596578	284	4	-0.33367	0.99756	0.99756	1	19241	0	-0.33367	0.224333
ARL11	0.0024408	0.0087805	0.596578	285	3	-0.69935	0.86918	0.86948	1	16584	0	-0.69935	0.224333
ANXA9	0.0024593	0.00885	0.5992	286	4	-0.52331	0.99754	0.99754	1	19240	0	-0.52331	0.222428
SNIP1	0.0024943	0.0089589	0.604461	287	4	-0.50766	0.99751	0.99751	1	19239	0	-0.50766	0.218632
KDM1B	0.0025328	0.0090688	0.606917	288	3	-0.3955	0.15042	0.29056	0.990459	5664	1	-0.3955	0.216871
PMEPA1	0.0025543	0.0091389	0.606917	289	3	-0.58691	0.88807	0.88827	1	16960	0	-0.58691	0.216871
MAN2B2	0.0025546	0.0091394	0.606917	290	3	-0.3427	0.55069	0.64164	1	12210	1	-0.3427	0.216871
IKBKG	0.0025566	0.0091471	0.606917	291	4	-0.39926	0.99744	0.99744	1	19238	0	-0.39926	0.216871
ANKRD7	0.0025588	0.0091542	0.606917	292	3	-0.57073	0.74111	0.7544	1	14348	1	-0.57073	0.216871
MED29	0.0025676	0.0091834	0.606917	293	3	-0.53184	0.34309	0.48748	1	9290	1	-0.53184	0.216871
GLT6D1	0.0025852	0.0092468	0.606998	294	3	-0.46126	0.96013	0.96037	1	18400	0	-0.46126	0.216813
SRSF2	0.0025857	0.0092473	0.606998	295	3	-0.74282	0.88714	0.88734	1	16937	0	-0.74282	0.216813
ATXN7L3	0.0026059	0.009327	0.608091	296	3	-0.62967	0.96667	0.96689	1	18530	0	-0.62967	0.216031
C6orf10	0.0026077	0.0093327	0.608091	297	3	-0.52488	0.31871	0.46258	1	8844	1	-0.52488	0.216031
PLCD4	0.0026171	0.0093639	0.608091	298	3	-0.40971	0.7761	0.78133	1	14825	1	-0.40971	0.216031
PSMA5	0.0026342	0.009415	0.608091	299	3	-0.87709	0.96756	0.96777	1	18551	0	-0.87709	0.216031
EXOSC2	0.0026532	0.0094748	0.608091	300	4	-0.63811	0.99306	0.99306	1	19124	0	-0.63811	0.216031
DLC1	0.0026746	0.00955	0.608091	301	3	-0.53271	0.97977	0.97997	1	18819	0	-0.53271	0.216031
EPHB3	0.0026806	0.0095699	0.608091	302	4	-0.49151	0.99732	0.99732	1	19237	0	-0.49151	0.216031
FBXO42	0.0026835	0.0095807	0.608091	303	2	-0.31167	0.57188	0.65223	1	12411	1	-0.31167	0.216031
PUM1	0.0026876	0.009595	0.608091	304	4	-0.35718	0.99731	0.99732	1	19236	0	-0.35718	0.216031
ZNF639	0.002695	0.0096221	0.608091	305	4	-0.35055	0.99731	0.99731	1	19235	0	-0.35055	0.216031
GPATCH8	0.0026963	0.0096277	0.608091	306	3	-0.42634	0.9011	0.90137	1	17214	0	-0.42634	0.216031
ZNF691	0.0027041	0.0096517	0.608091	307	3	-0.48155	0.51827	0.62634	1	11909	1	-0.48155	0.216031
RNF126	0.002709	0.0096722	0.608091	308	1	0.14837	0.10146	0.21762	0.981354	4275	2	0.14837	0.0081743
AKIRIN1	0.0027347	0.0097657	0.611987	309	3	-0.42256	0.87317	0.87348	1	16654	0	-0.42256	0.213258
DNAJC5G	0.0027605	0.0098399	0.613272	310	2	0.099835	0.0053551	0.018554	0.810316	442	2	0.099835	0.0913456
RPP21	0.0027637	0.0098496	0.613272	311	2	-0.36506	0.71589	0.73641	1	14020	1	-0.36506	0.212347
ZNF428	0.0028032	0.0099882	0.619907	312	3	-0.52203	0.57646	0.65457	1	12466	1	-0.52203	0.207673
TUT1	0.0028189	0.010056	0.622133	313	2	-0.48701	0.83993	0.84025	1	15999	0	-0.48701	0.206117
NUP93	0.0028394	0.010137	0.62387	314	4	-0.63299	0.98995	0.98996	1	19049	0	-0.63299	0.204906
VEZT	0.0028636	0.01022	0.62387	315	1	0.11983	0.30925	0.45285	1	8648	2	0.11983	0
PPIL2	0.002876	0.010259	0.62387	316	4	-0.6164	0.99492	0.99493	1	19177	0	-0.6164	0.204906
CHD8	0.0028778	0.010266	0.62387	317	4	-0.5189	0.99438	0.99439	1	19161	0	-0.5189	0.204906
FOSL2	0.0028877	0.01029	0.62387	318	3	-0.45718	0.71371	0.73492	1	13993	1	-0.45718	0.204906
RNF41	0.002892	0.0103	0.62387	319	4	-0.44225	0.99711	0.99711	1	19233	0	-0.44225	0.204906
SLC23A2	0.0029094	0.010356	0.62387	320	4	-0.39604	0.99709	0.9971	1	19232	0	-0.39604	0.204906
CECR2	0.0029109	0.010362	0.62387	321	2	-0.43886	0.96141	0.96162	1	18426	0	-0.43886	0.204906
URI1	0.0029152	0.010374	0.62387	322	3	-0.37555	0.97546	0.97567	1	18715	0	-0.37555	0.204906
ZNF18	0.0029452	0.010479	0.628222	323	3	-0.58067	0.96237	0.96259	1	18451	0	-0.58067	0.201887
SF3A2	0.0029964	0.010654	0.636735	324	4	-0.4871	0.997	0.99702	1	19231	0	-0.4871	0.196041
IFITM1	0.0030182	0.010723	0.638919	325	4	-0.54022	0.98933	0.98934	1	19032	0	-0.54022	0.194554
PDLIM4	0.0030313	0.010764	0.639358	326	3	-0.588	0.70409	0.7285	1	13877	1	-0.588	0.194256
DIP2B	0.0030645	0.010881	0.639672	327	4	-0.46412	0.99694	0.99695	1	19230	0	-0.46412	0.194043
CENPV	0.0030698	0.010901	0.639672	328	2	0.017214	0.265	0.40757	1	7787	2	0.017214	0
NFIC	0.0030844	0.010953	0.639672	329	3	-0.45143	0.89018	0.89038	1	17006	0	-0.45143	0.194043
HINFP	0.0030874	0.010965	0.639672	330	4	-0.96587	0.99691	0.99693	1	19229	0	-0.96587	0.194043
TMEM72	0.0030949	0.01099	0.639672	331	4	-0.9203	0.99691	0.99692	1	19228	0	-0.9203	0.194043
KPNB1	0.0031018	0.011017	0.639672	332	4	-1.0719	0.9894	0.98942	1	19034	0	-1.0719	0.194043
GPR39	0.0031094	0.011052	0.639672	333	3	-0.53389	0.076498	0.17225	0.971845	3429	1	-0.53389	0.194043
CSNK2B	0.003118	0.011082	0.639672	334	4	-0.32658	0.99688	0.99689	1	19227	0	-0.32658	0.194043
C16orf93	0.0031213	0.011095	0.639672	335	1	0.12757	0.11104	0.23467	0.981816	4628	2	0.12757	0.00796989
PRSS53	0.00313	0.011122	0.639672	336	3	-0.36206	0.60853	0.67135	1	12768	1	-0.36206	0.194043
PSEN1	0.003133	0.011132	0.639672	337	3	-0.58562	0.22015	0.36191	1	6952	1	-0.58562	0.194043
RBMX	0.003172	0.011271	0.643856	338	3	-0.59537	0.98174	0.98195	1	18858	0	-0.59537	0.191211
MORF4L1	0.0032089	0.011406	0.643856	339	4	-0.58822	0.99679	0.9968	1	19224	0	-0.58822	0.191211
RPAP1	0.0032215	0.011443	0.643856	340	3	-0.56575	0.62265	0.67913	1	12928	1	-0.56575	0.191211
HIST2H2BF	0.0032244	0.011451	0.643856	341	2	-0.32755	0.28691	0.42999	1	8210	1	-0.32755	0.191211
DCLRE1C	0.0032306	0.011469	0.643856	342	4	-0.32139	0.99677	0.99678	1	19223	0	-0.32139	0.191211
ZNF335	0.0032581	0.011568	0.643856	343	3	-0.64801	0.25405	0.3964	1	7582	1	-0.64801	0.191211
CKAP5	0.0032616	0.011579	0.643856	344	3	-0.81515	0.93166	0.93191	1	17831	0	-0.81515	0.191211
PTPRN	0.0032664	0.011599	0.643856	345	4	-0.28274	0.99673	0.99675	1	19222	0	-0.28274	0.191211
BECN1	0.0032759	0.011628	0.643856	346	4	-0.63063	0.99648	0.99649	1	19215	0	-0.63063	0.191211
NFYA	0.0032791	0.011635	0.643856	347	4	-0.47687	0.98215	0.98234	1	18867	0	-0.47687	0.191211
RAP1A	0.0032861	0.011665	0.643856	348	2	-0.29142	0.63488	0.68598	1	13070	1	-0.29142	0.191211
ILF3	0.003299	0.011708	0.643856	349	4	-0.35236	0.9967	0.99671	1	19221	0	-0.35236	0.191211
GOT2	0.0033082	0.011738	0.643856	350	4	-0.27406	0.99669	0.9967	1	19220	0	-0.27406	0.191211
DHX57	0.0033249	0.011787	0.643856	351	3	-0.57418	0.96922	0.96942	1	18586	0	-0.57418	0.191211
YTHDF2	0.0033274	0.011799	0.643856	352	2	0.064418	0.29694	0.44033	1	8382	2	0.064418	0
SLC27A6	0.0033318	0.01181	0.643856	353	4	-0.33758	0.99667	0.99668	1	19219	0	-0.33758	0.191211
SBNO1	0.003339	0.011835	0.643856	354	3	-0.60193	0.92875	0.92899	1	17780	0	-0.60193	0.191211
DGCR14	0.0033428	0.011846	0.643856	355	3	-0.91811	0.80608	0.80744	1	15357	1	-0.91811	0.191211
CFAP36	0.0033447	0.011853	0.643856	356	4	-0.33299	0.99666	0.99667	1	19218	0	-0.33299	0.191211
GMNN	0.0033498	0.01187	0.643856	357	4	-0.42428	0.99665	0.99667	1	19217	0	-0.42428	0.191211
KLHL3	0.0034033	0.012066	0.652622	358	4	-0.43675	0.9966	0.9966	1	19216	0	-0.43675	0.185338
LOC100996693	0.0034305	0.012159	0.655823	359	3	-0.30081	0.28474	0.42774	1	8166	1	-0.30081	0.183213
PLGLB1	0.003447	0.012216	0.657082	360	3	-0.56457	0.97868	0.9789	1	18799	0	-0.56457	0.18238
NAE1	0.0034697	0.012295	0.659513	361	4	-0.48469	0.99031	0.99033	1	19059	0	-0.48469	0.180777
RNF31	0.003482	0.012348	0.660508	362	3	-0.24868	0.94649	0.94673	1	18151	0	-0.24868	0.180122
FBXW5	0.0035086	0.012436	0.663407	363	3	-0.43079	0.73595	0.75064	1	14276	1	-0.43079	0.17822
EHMT1	0.0035182	0.012475	0.663625	364	2	-0.39819	0.25724	0.39962	1	7649	2	-0.39819	0.178077
CAPRIN1	0.0035364	0.012537	0.663902	365	3	-0.71464	0.97008	0.97029	1	18600	0	-0.71464	0.177896
PSMD14	0.003556	0.012602	0.663902	366	3	-0.98115	0.98109	0.98128	1	18850	0	-0.98115	0.177896
FMO5	0.0035806	0.01268	0.663902	367	4	-0.40062	0.99642	0.99643	1	19213	0	-0.40062	0.177896
MAZ	0.003585	0.012697	0.663902	368	3	-0.38406	0.72686	0.74419	1	14156	1	-0.38406	0.177896
ZNF576	0.003592	0.012717	0.663902	369	4	-0.44549	0.99641	0.99641	1	19212	0	-0.44549	0.177896
DDX11	0.0035928	0.012719	0.663902	370	4	-0.61498	0.98798	0.98799	1	19007	0	-0.61498	0.177896
IFNG	0.0036038	0.012758	0.663902	371	3	-0.43406	0.37323	0.5182	1	9888	1	-0.43406	0.177896
TSPAN18	0.0036132	0.012792	0.663902	372	2	-0.23648	0.54371	0.63824	1	12144	1	-0.23648	0.177896
FASTKD3	0.0036285	0.012845	0.663902	373	3	-0.61401	0.51191	0.62342	1	11858	1	-0.61401	0.177896
ZSCAN16	0.0036365	0.012873	0.663902	374	1	0.045546	0.1598	0.30005	0.991724	5857	2	0.045546	0.00360918
SUMO2	0.0036416	0.012888	0.663902	375	3	-0.39881	0.5872	0.66011	1	12554	1	-0.39881	0.177896
IPO13	0.0036568	0.012941	0.663902	376	4	-0.37695	0.99634	0.99636	1	19211	0	-0.37695	0.177896
SLC2A3	0.0036703	0.012982	0.663902	377	4	-0.26606	0.99633	0.99635	1	19210	0	-0.26606	0.177896
BEX1	0.0036727	0.012985	0.663902	378	3	-0.51441	0.12425	0.25773	0.990402	5037	1	-0.51441	0.177896
ERCC3	0.003676	0.012994	0.663902	379	2	-0.25325	0.57027	0.6514	1	12393	1	-0.25325	0.177896
TRPM5	0.0036992	0.013073	0.666193	380	3	-0.49363	0.20151	0.34285	1	6619	1	-0.49363	0.1764
MED4	0.0037229	0.013151	0.667293	381	3	-0.68813	0.89852	0.89873	1	17170	0	-0.68813	0.175683
ADAMTSL4	0.0037285	0.013164	0.667293	382	3	-0.68236	0.77967	0.78431	1	14880	1	-0.68236	0.175683
KRTAP4-11	0.0037395	0.013206	0.667502	383	2	-0.14443	0.63648	0.68684	1	13088	1	-0.14443	0.175547
RPL6	0.0037868	0.013372	0.667502	384	4	-0.65409	0.99621	0.99622	1	19208	0	-0.65409	0.175547
C2orf70	0.003788	0.013376	0.667502	385	4	-0.35967	0.99621	0.99622	1	19207	0	-0.35967	0.175547
CENPH	0.003791	0.013387	0.667502	386	1	0.0087865	0.86401	0.8643	1	16475	0	0.0087865	0
INHBE	0.0037917	0.013389	0.667502	387	2	-0.29286	0.31185	0.45558	1	8702	2	-0.29286	0.175547
HIST2H2BE	0.0037955	0.013402	0.667502	388	3	-0.60856	0.94342	0.94371	1	18076	0	-0.60856	0.175547
FAM157A	0.0037976	0.013409	0.667502	389	4	-0.67376	0.98677	0.9868	1	18983	0	-0.67376	0.175547
ERH	0.0038375	0.013551	0.672848	390	4	-0.44817	0.99616	0.99617	1	19206	0	-0.44817	0.172083
TUBGCP2	0.0038575	0.013614	0.673659	391	3	-0.61982	0.9644	0.96464	1	18491	0	-0.61982	0.17156
CTSF	0.0038636	0.013637	0.673659	392	3	-0.51464	0.37207	0.517	1	9855	1	-0.51464	0.17156
C1QTNF4	0.0038804	0.013695	0.674792	393	3	-0.58577	0.83382	0.83412	1	15854	0	-0.58577	0.17083
GAK	0.0039222	0.013827	0.679537	394	4	-0.42653	0.99608	0.99608	1	19205	0	-0.42653	0.167787
GTF2F2	0.0039455	0.013894	0.680306	395	3	-0.45014	0.51741	0.62594	1	11900	1	-0.45014	0.167296
ZCCHC16	0.0039513	0.013912	0.680306	396	3	-0.3324	0.16328	0.30362	0.99177	5928	1	-0.3324	0.167296
MT1F	0.003963	0.013955	0.680662	397	4	-0.60441	0.98838	0.98839	1	19014	0	-0.60441	0.167068
ABCE1	0.0039894	0.014054	0.683404	398	4	-0.69906	0.99601	0.99602	1	19204	0	-0.69906	0.165322
CTDSP1	0.003997	0.014082	0.683404	399	3	-0.3456	0.90915	0.90947	1	17376	0	-0.3456	0.165322
PLXNB3	0.004013	0.014143	0.684641	400	3	-0.43426	0.85507	0.85547	1	16297	0	-0.43426	0.164537
PAQR6	0.0040467	0.014252	0.685346	401	4	-0.56635	0.99468	0.99469	1	19166	0	-0.56635	0.16409
UPF3A	0.0040485	0.014257	0.685346	402	3	-0.6221	0.82073	0.82119	1	15608	1	-0.6221	0.16409
TPX2	0.0040654	0.014302	0.685346	403	4	-0.39979	0.99593	0.99594	1	19203	0	-0.39979	0.16409
CFAP46	0.0040687	0.014313	0.685346	404	4	-0.44726	0.99593	0.99594	1	19202	0	-0.44726	0.16409
CDC123	0.0040871	0.014365	0.685346	405	4	-0.33083	0.99591	0.99591	1	19201	0	-0.33083	0.16409
SNX17	0.0040921	0.01438	0.685346	406	4	-0.46533	0.99591	0.9959	1	19200	0	-0.46533	0.16409
SULT1C4	0.0041	0.014405	0.685346	407	2	-0.05091	0.12008	0.25055	0.990402	4889	1	-0.05091	0.16409
RPRML	0.0041465	0.014569	0.690661	408	3	-0.54872	0.1612	0.3015	0.99177	5884	1	-0.54872	0.160735
ACOT8	0.0041515	0.014588	0.690661	409	2	0.043926	0.26377	0.40635	1	7763	2	0.043926	0
FAM131C	0.0041763	0.014662	0.692454	410	4	-0.37146	0.99582	0.99581	1	19199	0	-0.37146	0.159609
FRS2	0.004203	0.014745	0.694215	411	1	0.09457	0.43826	0.58525	1	11132	2	0.09457	0
LOC441155	0.0042126	0.014779	0.694215	412	3	-0.41742	0.63416	0.68557	1	13062	1	-0.41742	0.158506
RBM17	0.0042334	0.014841	0.694215	413	4	-0.4784	0.99577	0.99575	1	19198	0	-0.4784	0.158506
SLC35B1	0.0042443	0.014873	0.694215	414	3	-0.39027	0.34925	0.49382	1	9394	1	-0.39027	0.158506
NINJ2	0.0042545	0.014911	0.694215	415	3	-0.20676	0.88083	0.88111	1	16800	0	-0.20676	0.158506
KANK2	0.0042602	0.014929	0.694215	416	3	-0.38212	0.89237	0.89255	1	17050	0	-0.38212	0.158506
GFAP	0.0042682	0.014957	0.694215	417	2	-0.32636	0.77133	0.77741	1	14752	1	-0.32636	0.158506
RPL23A	0.0042801	0.014996	0.694215	418	2	-0.62111	0.87522	0.87552	1	16686	0	-0.62111	0.158506
TRIM73	0.0042881	0.015021	0.694215	419	2	-0.17345	0.016689	0.05353	0.89398	1154	2	-0.17345	0.158506
NAIP	0.004306	0.015074	0.694958	420	1	0.1364	0.17703	0.31766	0.995896	6175	2	0.1364	0.00178601
FRG2	0.0043199	0.015125	0.694958	421	3	-0.64357	0.82488	0.82528	1	15691	1	-0.64357	0.158041
ZNF32	0.0043261	0.015145	0.694958	422	3	-0.45687	0.96948	0.96967	1	18592	0	-0.45687	0.158041
NR4A1	0.0043644	0.015267	0.698886	423	4	-0.36215	0.99564	0.99561	1	19197	0	-0.36215	0.155594
FAM219B	0.0044036	0.015403	0.702564	424	3	-0.67329	0.91955	0.91985	1	17571	0	-0.67329	0.153314
MOB3A	0.004409	0.015423	0.702564	425	2	-0.18235	0.59236	0.66278	1	12594	1	-0.18235	0.153314
USH1G	0.0044208	0.015456	0.702564	426	4	-0.46343	0.98984	0.98984	1	19044	0	-0.46343	0.153314
SEC24C	0.0044323	0.015497	0.702635	427	4	-0.34835	0.99557	0.99555	1	19196	0	-0.34835	0.15327
MED17	0.0044421	0.01553	0.702635	428	4	-0.50044	0.99556	0.99554	1	19195	0	-0.50044	0.15327
SSTR2	0.0044573	0.015579	0.702667	429	3	-0.33204	0.81337	0.81419	1	15485	1	-0.33204	0.15325
NR3C1	0.0044947	0.015719	0.702667	430	4	-0.3662	0.99551	0.9955	1	19194	0	-0.3662	0.15325
MAEL	0.0044974	0.015729	0.702667	431	4	-0.39256	0.9955	0.9955	1	19193	0	-0.39256	0.15325
KPNA4	0.0044992	0.015733	0.702667	432	4	-0.38296	0.9955	0.9955	1	19192	0	-0.38296	0.15325
FGF11	0.0045019	0.015742	0.702667	433	4	-0.36174	0.9955	0.99549	1	19191	0	-0.36174	0.15325
METTL17	0.0045119	0.015771	0.702667	434	1	0.065436	0.29772	0.44116	1	8399	2	0.065436	0
MYOC	0.0045473	0.015895	0.702667	435	2	-0.19116	0.46997	0.6049	1	11508	1	-0.19116	0.15325
UXT	0.0045488	0.015899	0.702667	436	4	-0.36383	0.99545	0.99545	1	19190	0	-0.36383	0.15325
SPACA5	0.0045567	0.015928	0.702667	437	3	-0.50079	0.81431	0.81506	1	15505	1	-0.50079	0.15325
ARFGAP3	0.0045596	0.015937	0.702667	438	4	-0.49269	0.99485	0.99486	1	19173	0	-0.49269	0.15325
KLF6	0.0045634	0.015953	0.702667	439	1	0.11232	0.19295	0.33403	0.999943	6463	2	0.11232	2.47555e-05
STON1	0.0045678	0.015966	0.702667	440	2	-0.30781	0.15197	0.29208	0.990459	5704	1	-0.30781	0.15325
PSMC5	0.0046132	0.016132	0.705184	441	2	-0.69873	0.8491	0.84944	1	16182	0	-0.69873	0.151698
MED8	0.0046149	0.01614	0.705184	442	3	-0.41139	0.79912	0.80119	1	15219	1	-0.41139	0.151698
CPSF2	0.0046215	0.016159	0.705184	443	2	-0.41187	0.87657	0.87686	1	16712	0	-0.41187	0.151698
LRRN4CL	0.0046369	0.016203	0.705184	444	3	-0.57582	0.90469	0.90491	1	17298	0	-0.57582	0.151698
RAB11FIP2	0.004638	0.016206	0.705184	445	2	-0.093061	0.037705	0.097191	0.934678	2013	2	-0.093061	0.151698
ZNF608	0.0046546	0.016255	0.705706	446	3	-0.45242	0.52941	0.63151	1	12009	1	-0.45242	0.151376
HIST3H3	0.0046663	0.016291	0.705706	447	1	0.4477	0.0031809	0.011303	0.79543	274	3	0.4477	0.099398
SUPT6H	0.0046963	0.016397	0.708075	448	2	-0.7388	0.87608	0.87639	1	16705	0	-0.7388	0.149921
ITGA2B	0.0047017	0.016418	0.708075	449	4	-0.43049	0.9953	0.9953	1	19189	0	-0.43049	0.149921
ATXN7L1	0.0047178	0.016473	0.708834	450	4	-0.41717	0.99449	0.9945	1	19164	0	-0.41717	0.149455
EPO	0.0047511	0.016571	0.711499	451	4	-0.29225	0.99525	0.99526	1	19188	0	-0.29225	0.147826
ZNF485	0.0047745	0.016658	0.713316	452	4	-0.33465	0.99523	0.99524	1	19187	0	-0.33465	0.146718
ZNF217	0.0047867	0.016693	0.713316	453	4	-0.29224	0.99521	0.99523	1	19186	0	-0.29224	0.146718
EIF4E	0.0048137	0.01678	0.713316	454	3	-0.47529	0.74977	0.7608	1	14464	1	-0.47529	0.146718
PARP10	0.0048169	0.016785	0.713316	455	4	-0.28015	0.99518	0.9952	1	19185	0	-0.28015	0.146718
SLC35E2	0.0048222	0.016798	0.713316	456	3	-0.5053	0.69176	0.72032	1	13711	1	-0.5053	0.146718
NDFIP2	0.0048722	0.016962	0.717897	457	2	-0.29553	0.3887	0.53406	1	10203	1	-0.29553	0.143938
POLA1	0.0048766	0.01698	0.717897	458	4	-0.35166	0.99512	0.99514	1	19184	0	-0.35166	0.143938
PBX2	0.00489	0.01702	0.718016	459	4	-0.2805	0.99511	0.99513	1	19183	0	-0.2805	0.143866
PPP4C	0.0049237	0.017124	0.719518	460	2	0.079544	0.10351	0.22124	0.981354	4359	2	0.079544	0.0081743
SF3B4	0.0049249	0.01713	0.719518	461	4	-0.99631	0.9949	0.9949	1	19174	0	-0.99631	0.142958
PGPEP1	0.0049411	0.017182	0.720168	462	2	-0.38077	0.72115	0.7401	1	14077	1	-0.38077	0.142566
PKMYT1	0.0049703	0.017282	0.721993	463	4	-0.50746	0.99403	0.99406	1	19151	0	-0.50746	0.141467
RGMB	0.0049751	0.0173	0.721993	464	1	0.076379	0.79102	0.79401	1	15075	1	0.076379	0
LIMA1	0.0049881	0.017341	0.722144	465	3	-0.55431	0.96131	0.96152	1	18423	0	-0.55431	0.141376
SRSF3	0.0050124	0.017414	0.723612	466	4	-0.93913	0.99499	0.995	1	19181	0	-0.93913	0.140494
PSMB7	0.0050319	0.017488	0.723817	467	4	-0.47222	0.99497	0.99497	1	19178	0	-0.47222	0.140371
SIN3A	0.0050415	0.017519	0.723817	468	3	-0.41024	0.96918	0.96939	1	18585	0	-0.41024	0.140371
APBA2	0.0050449	0.017531	0.723817	469	3	-0.41098	0.78453	0.78848	1	14962	1	-0.41098	0.140371
THOC1	0.005078	0.017654	0.72403	470	2	-0.14283	0.71797	0.73789	1	14046	1	-0.14283	0.140243
PAFAH1B1	0.0051254	0.017814	0.72403	471	3	-0.54575	0.9225	0.92281	1	17648	0	-0.54575	0.140243
SLAIN1	0.0051295	0.017828	0.72403	472	2	-0.38905	0.92182	0.92213	1	17633	0	-0.38905	0.140243
MEX3C	0.0051634	0.017939	0.72403	473	3	-0.44699	0.98137	0.98157	1	18856	0	-0.44699	0.140243
FGF9	0.0051665	0.017952	0.72403	474	4	-0.43148	0.99483	0.99485	1	19172	0	-0.43148	0.140243
MSH6	0.0051789	0.017998	0.72403	475	3	-0.57025	0.9259	0.92617	1	17721	0	-0.57025	0.140243
GLE1	0.005181	0.018002	0.72403	476	2	-0.16105	0.90293	0.90317	1	17258	0	-0.16105	0.140243
SF3B5	0.0051849	0.018014	0.72403	477	4	-0.44426	0.99482	0.99483	1	19171	0	-0.44426	0.140243
SGK223	0.0051964	0.018052	0.72403	478	3	-0.455	0.92345	0.92376	1	17666	0	-0.455	0.140243
EPHB1	0.0052033	0.018068	0.72403	479	3	-0.47439	0.21297	0.35451	1	6801	1	-0.47439	0.140243
COQ10A	0.0052164	0.0181	0.72403	480	4	-0.35941	0.99478	0.9948	1	19170	0	-0.35941	0.140243
WWC2	0.0052242	0.018121	0.72403	481	3	-0.42324	0.90962	0.90993	1	17387	0	-0.42324	0.140243
U2AF1	0.0052259	0.018125	0.72403	482	4	-0.31208	0.99477	0.99479	1	19169	0	-0.31208	0.140243
CHMP4B	0.0052324	0.018146	0.72403	483	3	-0.43325	0.97849	0.9787	1	18791	0	-0.43325	0.140243
ATP13A2	0.0052399	0.018173	0.72403	484	3	-0.48675	0.82837	0.82867	1	15755	1	-0.48675	0.140243
GUCY2D	0.0052402	0.018174	0.72403	485	2	-0.25105	0.41406	0.56031	1	10671	2	-0.25105	0.140243
TTC36	0.0052591	0.018248	0.72403	486	3	-0.53639	0.5117	0.62333	1	11857	1	-0.53639	0.140243
ANKRD27	0.0052814	0.018321	0.72403	487	4	-0.2562	0.99472	0.99474	1	19168	0	-0.2562	0.140243
ACIN1	0.0052839	0.018329	0.72403	488	3	-0.32974	0.97388	0.97407	1	18680	0	-0.32974	0.140243
PROKR1	0.0052889	0.018347	0.72403	489	3	-0.58596	0.98101	0.9812	1	18848	0	-0.58596	0.140243
USP7	0.0052915	0.018358	0.72403	490	4	-0.32302	0.99471	0.99473	1	19167	0	-0.32302	0.140243
IBSP	0.0052924	0.018362	0.72403	491	3	-0.43253	0.66158	0.70148	1	13351	1	-0.43253	0.140243
RPL18	0.0053029	0.018396	0.72403	492	3	-0.57836	0.65686	0.69873	1	13289	1	-0.57836	0.140243
ASF1A	0.0053353	0.018498	0.726023	493	3	-0.37873	0.96622	0.96644	1	18523	0	-0.37873	0.13905
VEGFC	0.0053506	0.01854	0.726023	494	3	-0.40249	0.85119	0.85156	1	16225	0	-0.40249	0.13905
TMTC3	0.0053567	0.018559	0.726023	495	4	-0.28875	0.99464	0.99466	1	19165	0	-0.28875	0.13905
APLF	0.0053729	0.01861	0.726149	496	2	-0.30512	0.85813	0.8585	1	16368	0	-0.30512	0.138974
CORO7	0.0053818	0.018637	0.726149	497	3	-0.4071	0.90072	0.90097	1	17207	0	-0.4071	0.138974
JAM2	0.005411	0.018729	0.72825	498	3	-0.39916	0.12612	0.26093	0.990402	5098	1	-0.39916	0.13772
USP9X	0.0054754	0.018966	0.735792	499	3	-0.4877	0.94535	0.94563	1	18124	0	-0.4877	0.133245
ALX1	0.0054847	0.018999	0.735792	500	2	-0.42707	0.60396	0.66888	1	12715	1	-0.42707	0.133245
EPN2	0.0055078	0.019089	0.736667	501	3	-0.38444	0.60489	0.66938	1	12732	1	-0.38444	0.132729
POGZ	0.0055114	0.019098	0.736667	502	3	-0.46576	0.84345	0.84378	1	16070	0	-0.46576	0.132729
CD14	0.0055479	0.019199	0.738679	503	4	-0.39888	0.99445	0.99446	1	19163	0	-0.39888	0.131544
SLC25A3	0.0055729	0.019287	0.738679	504	4	-0.45239	0.98321	0.98336	1	18901	0	-0.45239	0.131544
SRRM3	0.0055766	0.0193	0.738679	505	3	-0.43923	0.97785	0.97804	1	18777	0	-0.43923	0.131544
PRDX6	0.0055925	0.01935	0.738679	506	1	0.056564	0.81017	0.81121	1	15427	1	0.056564	0
GLUD1	0.0056439	0.019526	0.738679	507	1	0.067674	0.30312	0.44667	1	8513	2	0.067674	0
MOB2	0.0056642	0.019593	0.738679	508	3	-0.39147	0.69444	0.72211	1	13736	1	-0.39147	0.131544
DEFB124	0.005684	0.019672	0.738679	509	2	-0.24439	0.81764	0.81824	1	15550	1	-0.24439	0.131544
SNRNP48	0.0056937	0.019708	0.738679	510	3	-0.54011	0.83491	0.83521	1	15885	0	-0.54011	0.131544
VPS26A	0.0056954	0.019717	0.738679	511	3	-0.70397	0.92426	0.92457	1	17684	0	-0.70397	0.131544
IL10RB	0.0056969	0.019723	0.738679	512	4	-0.44929	0.9943	0.99432	1	19159	0	-0.44929	0.131544
ALAD	0.005701	0.019732	0.738679	513	3	-0.45029	0.38533	0.53063	1	10135	1	-0.45029	0.131544
ATG4D	0.0057065	0.019749	0.738679	514	4	-0.42092	0.99429	0.99431	1	19158	0	-0.42092	0.131544
IGF2BP2	0.0057205	0.019791	0.738679	515	4	-0.29562	0.99428	0.9943	1	19157	0	-0.29562	0.131544
LRRD1	0.0057269	0.019809	0.738679	516	3	-0.67207	0.31774	0.4616	1	8819	1	-0.67207	0.131544
SH3TC2	0.0057468	0.019872	0.738679	517	1	0.31646	0.024045	0.069122	0.916832	1452	3	0.31646	0.0377102
SLC7A9	0.005769	0.019939	0.738679	518	4	-0.44211	0.99423	0.99426	1	19156	0	-0.44211	0.131544
HIATL1	0.0057712	0.019945	0.738679	519	3	-0.4148	0.97471	0.97489	1	18699	0	-0.4148	0.131544
OR2T1	0.0057804	0.019977	0.738679	520	2	-0.44472	0.69575	0.72299	1	13757	1	-0.44472	0.131544
PGAM1	0.0057906	0.020008	0.738679	521	4	-0.38302	0.99421	0.99424	1	19155	0	-0.38302	0.131544
CTAGE15	0.0057982	0.020032	0.738679	522	1	0.0069896	0.80465	0.80615	1	15324	1	0.0069896	0
LGI2	0.005803	0.020049	0.738679	523	3	-0.4361	0.90215	0.90241	1	17236	0	-0.4361	0.131544
RSL24D1	0.0058347	0.020158	0.738679	524	3	-0.8092	0.97314	0.97334	1	18661	0	-0.8092	0.131544
SPC25	0.0058494	0.020211	0.738679	525	4	-0.53028	0.99415	0.99418	1	19154	0	-0.53028	0.131544
CHRFAM7A	0.0058497	0.020212	0.738679	526	2	-0.42166	0.86358	0.86389	1	16462	0	-0.42166	0.131544
SKIV2L	0.0058729	0.020293	0.738679	527	2	-0.30559	0.78423	0.78823	1	14957	1	-0.30559	0.131544
ADCY4	0.0058775	0.020302	0.738679	528	2	-0.40851	0.10083	0.21649	0.981354	4252	2	-0.40851	0.131544
CCNH	0.0058866	0.020332	0.738679	529	4	-0.41214	0.99411	0.99414	1	19153	0	-0.41214	0.131544
C4orf26	0.0058868	0.020332	0.738679	530	2	-0.34974	0.9427	0.94299	1	18063	0	-0.34974	0.131544
TMPRSS7	0.0058954	0.020367	0.738679	531	4	-0.26582	0.9941	0.99413	1	19152	0	-0.26582	0.131544
COA3	0.0058961	0.020368	0.738679	532	3	-0.38197	0.96542	0.96563	1	18507	0	-0.38197	0.131544
APMAP	0.0058976	0.020373	0.738679	533	3	-0.45296	0.42401	0.57058	1	10861	1	-0.45296	0.131544
PTER	0.005908	0.020407	0.738679	534	3	-0.46187	0.38745	0.53277	1	10180	1	-0.46187	0.131544
TMEM33	0.0059099	0.020409	0.738679	535	3	-0.35701	0.88288	0.88315	1	16841	0	-0.35701	0.131544
PTH2R	0.0059334	0.020498	0.740515	536	2	-0.36115	0.7517	0.76225	1	14491	1	-0.36115	0.130466
PSMA2	0.0059525	0.020555	0.740614	537	3	-0.53568	0.96749	0.96769	1	18549	0	-0.53568	0.130408
MSRB1	0.0059614	0.020577	0.740614	538	2	-0.37338	0.72964	0.74612	1	14185	1	-0.37338	0.130408
DFNB31	0.0060039	0.020713	0.743592	539	1	0.34786	0.016852	0.053885	0.89398	1165	2	0.34786	0.0486722
GGCX	0.0060105	0.020736	0.743592	540	4	-0.64198	0.99399	0.99402	1	19150	0	-0.64198	0.128665
CXorf49	0.0060553	0.020906	0.746956	541	1	0.052291	0.18241	0.32323	0.997783	6270	2	0.052291	0.0009639
RASSF5	0.0060906	0.02103	0.746956	542	4	-0.30641	0.99391	0.99393	1	19149	0	-0.30641	0.126705
TEX38	0.0060909	0.02103	0.746956	543	4	-0.42857	0.9919	0.99192	1	19096	0	-0.42857	0.126705
SLTM	0.0060968	0.021046	0.746956	544	4	-0.43607	0.9939	0.99393	1	19148	0	-0.43607	0.126705
N4BP2	0.0060977	0.021048	0.746956	545	2	-0.40454	0.8942	0.89435	1	17086	0	-0.40454	0.126705
NIPAL4	0.0061068	0.021079	0.746956	546	3	-0.38789	0.96209	0.96229	1	18441	0	-0.38789	0.126705
ARMC10	0.0061149	0.021102	0.746956	547	4	-0.35265	0.99389	0.9939	1	19147	0	-0.35265	0.126705
HIST2H4B	0.0061391	0.021179	0.746956	548	3	-0.65279	0.63498	0.68603	1	13071	1	-0.65279	0.126705
SLBP	0.0061468	0.021202	0.746956	549	3	-0.75455	0.89724	0.89745	1	17143	0	-0.75455	0.126705
ITPKB	0.0061582	0.021227	0.746956	550	1	0.1231	0.4579	0.59971	1	11399	1	0.1231	0
RCN1	0.0061701	0.021265	0.746956	551	3	-0.4929	0.96464	0.96486	1	18496	0	-0.4929	0.126705
RPS10	0.0061989	0.021345	0.746956	552	4	-0.40546	0.9938	0.99381	1	19146	0	-0.40546	0.126705
ZNF133	0.0062096	0.021379	0.746956	553	4	-0.30691	0.9923	0.99229	1	19103	0	-0.30691	0.126705
DBF4	0.0062183	0.021406	0.746956	554	4	-0.39722	0.99378	0.99378	1	19144	0	-0.39722	0.126705
PDGFRA	0.0062389	0.021463	0.746956	555	4	-0.41794	0.99376	0.99377	1	19143	0	-0.41794	0.126705
PTEN	0.006244	0.021479	0.746956	556	4	-0.44503	0.98453	0.98466	1	18932	0	-0.44503	0.126705
ASCL2	0.006247	0.021486	0.746956	557	4	-0.3992	0.99375	0.99376	1	19142	0	-0.3992	0.126705
LEMD2	0.0062695	0.021554	0.747977	558	3	-0.55132	0.97736	0.97754	1	18762	0	-0.55132	0.126112
LECT2	0.0063124	0.021705	0.751882	559	2	-0.13763	0.64395	0.69111	1	13167	1	-0.13763	0.12385
VAMP8	0.0063304	0.021765	0.752608	560	3	-0.37335	0.82734	0.82767	1	15733	1	-0.37335	0.123431
SLC22A15	0.0063638	0.021877	0.753976	561	1	0.28061	0.036779	0.095313	0.932612	1979	3	0.28061	0.030299
RPLP2	0.0063777	0.02192	0.753976	562	4	-0.43987	0.99362	0.99362	1	19140	0	-0.43987	0.122642
HS3ST3A1	0.0063858	0.021947	0.753976	563	3	-0.34778	0.91783	0.91814	1	17538	0	-0.34778	0.122642
ATL2	0.0063905	0.02196	0.753976	564	4	-0.43436	0.99361	0.99361	1	19139	0	-0.43436	0.122642
AGFG1	0.0064156	0.022044	0.755498	565	3	-0.53318	0.96737	0.96759	1	18547	0	-0.53318	0.121767
OR10P1	0.0064561	0.022167	0.758212	566	4	-0.42286	0.99354	0.99354	1	19137	0	-0.42286	0.120209
ABCB7	0.0064666	0.022201	0.758212	567	3	-0.28684	0.97983	0.98003	1	18823	0	-0.28684	0.120209
ZNF34	0.0064813	0.022263	0.758986	568	2	-0.31115	0.77934	0.78403	1	14876	1	-0.31115	0.119766
PAPD4	0.0065008	0.022321	0.759618	569	3	-0.43045	0.94179	0.94205	1	18045	0	-0.43045	0.119405
MAP3K14	0.0065448	0.022476	0.759905	570	4	-0.45655	0.99346	0.99346	1	19135	0	-0.45655	0.119241
GAREM	0.0065579	0.022518	0.759905	571	4	-0.27044	0.99344	0.99345	1	19134	0	-0.27044	0.119241
TCF23	0.0065694	0.022563	0.759905	572	2	-0.26021	0.73194	0.74775	1	14213	1	-0.26021	0.119241
UNC119B	0.0065961	0.022642	0.759905	573	4	-0.37409	0.9934	0.99341	1	19133	0	-0.37409	0.119241
DHX15	0.0065982	0.022649	0.759905	574	3	-0.45213	0.88489	0.88511	1	16888	0	-0.45213	0.119241
TMEM243	0.0066021	0.022666	0.759905	575	4	-0.30881	0.9934	0.9934	1	19132	0	-0.30881	0.119241
TBRG1	0.0066022	0.022668	0.759905	576	3	-0.37202	0.78925	0.79248	1	15041	1	-0.37202	0.119241
ZWINT	0.0066144	0.022699	0.759905	577	3	-0.4969	0.75393	0.76394	1	14524	1	-0.4969	0.119241
GRM8	0.0066184	0.022715	0.759905	578	3	-0.43661	0.33829	0.4826	1	9195	1	-0.43661	0.119241
ZNFX1	0.0066208	0.022722	0.759905	579	2	-0.44143	0.59795	0.6657	1	12651	1	-0.44143	0.119241
TPBGL	0.0066657	0.02288	0.762436	580	4	-0.33057	0.99333	0.99333	1	19131	0	-0.33057	0.117797
POLA2	0.0066693	0.022889	0.762436	581	4	-0.37333	0.99333	0.99333	1	19130	0	-0.37333	0.117797
TIMM23B	0.0066775	0.022916	0.762436	582	3	-0.54981	0.7722	0.77808	1	14765	1	-0.54981	0.117797
SLC45A1	0.0067317	0.023095	0.765905	583	2	-0.25216	0.77444	0.77993	1	14798	1	-0.25216	0.115825
LCE2A	0.0067367	0.023116	0.765905	584	2	-0.23358	0.033582	0.088926	0.930886	1842	2	-0.23358	0.115825
KRBA1	0.006743	0.023139	0.765905	585	3	-0.32716	0.74647	0.75834	1	14414	1	-0.32716	0.115825
VPS4A	0.0067785	0.023257	0.7668	586	4	-0.63811	0.99322	0.99321	1	19128	0	-0.63811	0.115318
SPAG4	0.00678	0.02326	0.7668	587	4	-0.63399	0.98485	0.98498	1	18943	0	-0.63399	0.115318
USP39	0.0068078	0.023352	0.7668	588	4	-0.64449	0.99319	0.99319	1	19127	0	-0.64449	0.115318
FAM159B	0.0068264	0.023416	0.7668	589	3	-0.26618	0.97808	0.97827	1	18781	0	-0.26618	0.115318
MFSD6	0.0068275	0.02342	0.7668	590	3	-0.44169	0.68839	0.71812	1	13667	1	-0.44169	0.115318
SORCS3	0.0068335	0.023434	0.7668	591	4	-0.24353	0.99317	0.99317	1	19126	0	-0.24353	0.115318
GNG8	0.0068361	0.023443	0.7668	592	2	-0.3528	0.57417	0.65338	1	12437	1	-0.3528	0.115318
NT5C3B	0.006871	0.023553	0.768485	593	4	-0.40988	0.98428	0.98442	1	18925	0	-0.40988	0.114365
FOXB1	0.0068778	0.023574	0.768485	594	1	-0.054999	0.28088	0.42382	1	8090	1	-0.054999	0.114365
SCRN2	0.0069261	0.023746	0.772568	595	4	-0.45322	0.99307	0.99307	1	19125	0	-0.45322	0.112063
C1orf43	0.0069356	0.023779	0.772568	596	4	-0.57159	0.98402	0.98415	1	18918	0	-0.57159	0.112063
WASH1	0.0069596	0.023852	0.773128	597	4	-0.44946	0.99304	0.99304	1	19123	0	-0.44946	0.111749
LYSMD2	0.0069775	0.023907	0.773128	598	3	-0.54346	0.96543	0.96563	1	18508	0	-0.54346	0.111749
CA11	0.0069805	0.023916	0.773128	599	1	0.25364	0.053641	0.12868	0.954639	2605	3	0.25364	0.0201608
CEACAM19	0.0069967	0.023965	0.773441	600	2	-0.25131	0.31849	0.46236	1	8836	2	-0.25131	0.111573
ZC3HAV1	0.007028	0.024067	0.774539	601	4	-0.44287	0.98907	0.98906	1	19025	0	-0.44287	0.110957
ARIH1	0.0070319	0.024079	0.774539	602	2	0.016231	0.39099	0.53639	1	10244	2	0.016231	0
CYP27C1	0.0070726	0.024215	0.776344	603	3	-0.41473	0.78316	0.78729	1	14933	1	-0.41473	0.109946
CSF3	0.0070799	0.024237	0.776344	604	4	-0.34513	0.99292	0.99292	1	19121	0	-0.34513	0.109946
TBC1D3B	0.0070849	0.024256	0.776344	605	4	-0.55724	0.99292	0.99291	1	19120	0	-0.55724	0.109946
MED31	0.0071347	0.024408	0.777734	606	3	-0.40692	0.7329	0.74841	1	14229	1	-0.40692	0.109169
OR13J1	0.0071476	0.024457	0.777734	607	4	-0.42881	0.99285	0.99285	1	19119	0	-0.42881	0.109169
SNRPG	0.0071539	0.024476	0.777734	608	2	-0.55446	0.85961	0.85996	1	16391	0	-0.55446	0.109169
VARS	0.0071553	0.024481	0.777734	609	3	-0.49103	0.2812	0.42415	1	8096	1	-0.49103	0.109169
TTLL2	0.0071915	0.024596	0.777734	610	4	-0.34199	0.99281	0.9928	1	19118	0	-0.34199	0.109169
CCDC103	0.007198	0.024617	0.777734	611	3	-0.54596	0.0068778	0.023574	0.813942	556	1	-0.54596	0.109169
MED30	0.0072173	0.02467	0.777734	612	3	-0.47412	0.9688	0.969	1	18579	0	-0.47412	0.109169
SEMA6C	0.0072221	0.024689	0.777734	613	4	-0.34265	0.99278	0.99277	1	19116	0	-0.34265	0.109169
HAUS5	0.0072273	0.024706	0.777734	614	4	-0.48263	0.99277	0.99276	1	19115	0	-0.48263	0.109169
PPHLN1	0.0072337	0.024728	0.777734	615	4	-0.49561	0.99277	0.99276	1	19114	0	-0.49561	0.109169
TSPAN17	0.0072374	0.024741	0.777734	616	3	-0.32606	0.8831	0.88338	1	16850	0	-0.32606	0.109169
MED6	0.0072768	0.024859	0.778667	617	3	-0.42829	0.96122	0.96142	1	18420	0	-0.42829	0.108648
COPZ2	0.0072818	0.024875	0.778667	618	3	-0.4221	0.80098	0.80287	1	15255	1	-0.4221	0.108648
ITM2C	0.0072871	0.024891	0.778667	619	2	-0.19022	0.13525	0.27488	0.990402	5364	2	-0.19022	0.108648
SYF2	0.0073263	0.025021	0.780005	620	4	-0.4767	0.99267	0.99267	1	19113	0	-0.4767	0.107903
PLA2G12B	0.0073341	0.025052	0.780005	621	4	-0.2514	0.99267	0.99266	1	19112	0	-0.2514	0.107903
TMEM98	0.0073402	0.025073	0.780005	622	1	0.048904	0.39492	0.54044	1	10323	2	0.048904	0
SMC6	0.0073541	0.025118	0.780005	623	3	-0.6439	0.78762	0.79112	1	15008	1	-0.6439	0.107903
CHMP3	0.0073652	0.02515	0.780005	624	4	-0.57748	0.99263	0.99263	1	19111	0	-0.57748	0.107903
KLF5	0.0073915	0.025234	0.780005	625	3	-0.27805	0.82514	0.82554	1	15699	1	-0.27805	0.107903
FSCB	0.0073938	0.025244	0.780005	626	4	-0.23555	0.99261	0.9926	1	19110	0	-0.23555	0.107903
IGFBP6	0.007411	0.025296	0.780005	627	3	-0.52387	0.85074	0.85111	1	16216	0	-0.52387	0.107903
ECD	0.0074162	0.025315	0.780005	628	3	-0.60261	0.92403	0.92434	1	17677	0	-0.60261	0.107903
PPM1B	0.0074338	0.025375	0.780005	629	3	-0.45618	0.96588	0.9661	1	18516	0	-0.45618	0.107903
ZNRD1	0.0074369	0.025389	0.780005	630	4	-0.41167	0.99256	0.99256	1	19109	0	-0.41167	0.107903
CADM4	0.0074461	0.025417	0.780005	631	4	-0.23966	0.99255	0.99255	1	19108	0	-0.23966	0.107903
WDHD1	0.0074798	0.025535	0.781	632	4	-0.41415	0.98629	0.98636	1	18973	0	-0.41415	0.107349
PSAPL1	0.0074942	0.025585	0.781	633	2	-0.19059	0.77969	0.78433	1	14881	1	-0.19059	0.107349
FANCF	0.0075046	0.025613	0.781	634	3	-0.37187	0.81288	0.81372	1	15477	1	-0.37187	0.107349
ANKLE2	0.0075392	0.025718	0.781	635	4	-0.76483	0.99093	0.99096	1	19078	0	-0.76483	0.107349
PRIM2	0.0075487	0.025749	0.781	636	4	-0.57889	0.99245	0.99246	1	19107	0	-0.57889	0.107349
NETO2	0.0075593	0.025783	0.781	637	4	-0.37932	0.99244	0.99245	1	19106	0	-0.37932	0.107349
NRN1	0.0075726	0.025833	0.781	638	2	-0.20471	0.18767	0.32862	0.999943	6356	2	-0.20471	0.107349
FUT3	0.0075832	0.025872	0.781	639	4	-0.36235	0.99242	0.99242	1	19105	0	-0.36235	0.107349
ITGA3	0.0075856	0.02588	0.781	640	3	-0.43938	0.97748	0.97766	1	18768	0	-0.43938	0.107349
NFU1	0.007597	0.025914	0.781	641	1	-0.035446	0.69066	0.71963	1	13696	1	-0.035446	0.107349
DAOA	0.0075989	0.025922	0.781	642	3	-0.5161	0.28502	0.42804	1	8170	1	-0.5161	0.107349
RPL32	0.0076034	0.025934	0.781	643	3	-0.77381	0.13175	0.27064	0.990402	5279	1	-0.77381	0.107349
FAM89B	0.00763	0.026015	0.782232	644	3	-0.52649	0.67783	0.71141	1	13542	1	-0.52649	0.106664
ZNF304	0.0076461	0.026069	0.782646	645	3	-0.5344	0.65562	0.69799	1	13277	1	-0.5344	0.106435
MYLIP	0.0076712	0.026138	0.783504	646	4	-0.368	0.99233	0.99233	1	19104	0	-0.368	0.105959
ING1	0.0077411	0.026363	0.784136	647	3	-0.5262	0.79239	0.79521	1	15105	1	-0.5262	0.105609
SLC25A39	0.007751	0.026394	0.784136	648	1	0.15612	0.14718	0.28725	0.990459	5607	2	0.15612	0.0041635
OR5H6	0.0077776	0.026476	0.784136	649	3	-0.44674	0.95824	0.95847	1	18359	0	-0.44674	0.105609
FAM72A	0.0077937	0.026532	0.784136	650	4	-0.80594	0.99221	0.99221	1	19102	0	-0.80594	0.105609
PLXNA2	0.0077994	0.026548	0.784136	651	3	-0.41548	0.93995	0.94021	1	18001	0	-0.41548	0.105609
PCBP3	0.0078024	0.026558	0.784136	652	3	-0.36774	0.57675	0.65471	1	12469	1	-0.36774	0.105609
PDRG1	0.0078188	0.026611	0.784136	653	4	-0.34775	0.99218	0.99219	1	19101	0	-0.34775	0.105609
OR7D4	0.0078207	0.026618	0.784136	654	2	-0.25189	0.30827	0.45183	1	8628	2	-0.25189	0.105609
HAGH	0.007826	0.026633	0.784136	655	2	-0.16187	0.37847	0.52355	1	9995	2	-0.16187	0.105609
SNRNP35	0.0078272	0.026638	0.784136	656	3	-0.57216	0.97728	0.97745	1	18758	0	-0.57216	0.105609
CEP95	0.0078313	0.026651	0.784136	657	3	-0.43202	0.91006	0.91037	1	17395	0	-0.43202	0.105609
FBL	0.0078362	0.026667	0.784136	658	3	-0.49667	0.92223	0.92254	1	17642	0	-0.49667	0.105609
GPR174	0.007844	0.026695	0.784136	659	4	-0.23098	0.99216	0.99217	1	19100	0	-0.23098	0.105609
IFI30	0.0078537	0.026726	0.784136	660	1	0.10983	0.2793	0.42222	1	8057	2	0.10983	0
CNR1	0.0079051	0.026882	0.787503	661	2	-0.28601	0.28108	0.42403	1	8094	1	-0.28601	0.103748
GSPT1	0.0079274	0.026952	0.787724	662	2	-0.17055	0.51663	0.62558	1	11890	1	-0.17055	0.103626
RAB3C	0.0079521	0.02703	0.787724	663	4	-0.30102	0.99205	0.99206	1	19099	0	-0.30102	0.103626
RUNX2	0.0079564	0.027041	0.787724	664	1	0.28566	0.0091349	0.030816	0.842836	706	2	0.28566	0.0742569
OR2A5	0.0079596	0.027052	0.787724	665	3	-0.4182	0.94674	0.94695	1	18158	0	-0.4182	0.103626
RPAP2	0.007981	0.027114	0.788307	666	3	-0.79942	0.66044	0.70081	1	13335	1	-0.79942	0.103305
RIIAD1	0.0080072	0.027193	0.788307	667	4	-0.28418	0.99199	0.99201	1	19098	0	-0.28418	0.103305
SYT15	0.0080078	0.027194	0.788307	668	3	-0.27549	0.93299	0.93326	1	17851	0	-0.27549	0.103305
MARCO	0.008051	0.027323	0.78936	669	2	-0.20287	0.41344	0.55971	1	10661	2	-0.20287	0.102725
NUP85	0.0080591	0.02735	0.78936	670	3	-0.41076	0.97598	0.97621	1	18730	0	-0.41076	0.102725
MED7	0.008071	0.027392	0.78936	671	4	-0.49662	0.99193	0.99195	1	19097	0	-0.49662	0.102725
ALPPL2	0.0080921	0.027456	0.78936	672	3	-0.41543	0.89304	0.89322	1	17066	0	-0.41543	0.102725
ZNF285	0.0081036	0.02749	0.78936	673	3	-0.43748	0.53615	0.63463	1	12074	1	-0.43748	0.102725
SLC25A52	0.0081152	0.027522	0.78936	674	3	-0.44117	0.78134	0.78576	1	14905	1	-0.44117	0.102725
COPS2	0.0081267	0.027562	0.78936	675	3	-0.42422	0.94751	0.94774	1	18172	0	-0.42422	0.102725
VPS33B	0.0081338	0.027587	0.78936	676	4	-0.281	0.99187	0.99189	1	19095	0	-0.281	0.102725
TCN2	0.0081522	0.027651	0.78936	677	3	-0.41376	0.92078	0.92108	1	17601	0	-0.41376	0.102725
SIX5	0.0081615	0.027678	0.78936	678	3	-0.44194	0.94409	0.94437	1	18093	0	-0.44194	0.102725
DBR1	0.0081618	0.027679	0.78936	679	4	-0.33328	0.98695	0.98697	1	18988	0	-0.33328	0.102725
ARHGEF7	0.0082027	0.027814	0.792043	680	2	-0.26978	0.52375	0.62889	1	11958	1	-0.26978	0.101251
PLAGL2	0.008259	0.027988	0.793971	681	4	-0.43532	0.99174	0.99176	1	19094	0	-0.43532	0.100195
Control_218	0.0082644	0.028004	0.793971	682	1	-0.064277	0.73113	0.74718	1	14202	1	-0.064277	0.100195
TMEM51	0.0082663	0.028005	0.793971	683	3	-0.44745	0.96689	0.96712	1	18534	0	-0.44745	0.100195
ATP2B4	0.0082944	0.028099	0.794858	684	3	-0.41073	0.62096	0.67817	1	12914	1	-0.41073	0.0997105
BHLHE23	0.0083063	0.028129	0.794858	685	2	-0.29388	0.61826	0.67667	1	12881	1	-0.29388	0.0997105
PDE1A	0.0083158	0.028159	0.794858	686	2	-0.16349	0.93755	0.93779	1	17947	0	-0.16349	0.0997105
ZC3H11A	0.0083438	0.028259	0.796369	687	3	-0.53426	0.45786	0.5997	1	11398	1	-0.53426	0.0988857
AKR1C4	0.0083626	0.028325	0.796369	688	3	-0.45014	0.62489	0.68036	1	12954	1	-0.45014	0.0988857
ZNF563	0.0083671	0.028336	0.796369	689	2	0.0164	0.17058	0.31111	0.995287	6049	2	0.0164	0.00205167
PRR16	0.0083909	0.028411	0.797331	690	3	-0.36127	0.39133	0.53674	1	10252	1	-0.36127	0.0983614
ITIH1	0.0084184	0.028487	0.798305	691	3	-0.28164	0.050685	0.12291	0.953426	2495	1	-0.28164	0.0978312
NR1H2	0.0084596	0.02862	0.798682	692	3	-0.62316	0.46349	0.60212	1	11450	1	-0.62316	0.0976261
PIP5K1A	0.0084667	0.028649	0.798682	693	3	-0.52144	0.90646	0.90676	1	17329	0	-0.52144	0.0976261
HIST1H4I	0.0084698	0.028659	0.798682	694	1	0.0012641	0.54199	0.6374	1	12131	1	0.0012641	0
C18orf8	0.0084715	0.028666	0.798682	695	3	-0.37925	0.91747	0.9178	1	17533	0	-0.37925	0.0976261
NPIPB3	0.0085095	0.02879	0.800936	696	4	-0.45768	0.99149	0.99151	1	19092	0	-0.45768	0.0964022
PCDHB6	0.0085211	0.028829	0.800936	697	3	-0.36724	0.1668	0.30717	0.994133	5980	1	-0.36724	0.0964022
RPL8	0.0085486	0.028921	0.802328	698	4	-0.31385	0.99145	0.99147	1	19091	0	-0.31385	0.0956481
RBM20	0.0085724	0.028991	0.803135	699	1	0.022261	0.44653	0.59375	1	11290	2	0.022261	0
IARS2	0.0086214	0.029147	0.806301	700	4	-0.31271	0.99138	0.99139	1	19090	0	-0.31271	0.0935028
VSX1	0.0086726	0.02931	0.807372	701	3	-0.50783	0.30607	0.44963	1	8576	1	-0.50783	0.0929263
LMNB2	0.0086824	0.029343	0.807372	702	2	-0.23324	0.59381	0.66356	1	12606	1	-0.23324	0.0929263
CCT5	0.008683	0.029345	0.807372	703	4	-0.47775	0.99132	0.99134	1	19089	0	-0.47775	0.0929263
OR51V1	0.0086907	0.029369	0.807372	704	3	-0.48284	0.91951	0.91981	1	17568	0	-0.48284	0.0929263
CTDNEP1	0.0087109	0.029435	0.807372	705	4	-0.23918	0.99129	0.99131	1	19088	0	-0.23918	0.0929263
RAX	0.0087113	0.029436	0.807372	706	3	-0.42927	0.41005	0.55622	1	10595	1	-0.42927	0.0929263
HIST1H2AG	0.0087264	0.029486	0.807528	707	3	-0.39448	0.54325	0.63801	1	12138	1	-0.39448	0.0928424
SHC1	0.0087463	0.029553	0.807528	708	4	-0.42107	0.99125	0.99127	1	19087	0	-0.42107	0.0928424
TMED9	0.0087582	0.029592	0.807528	709	4	-0.37011	0.99124	0.99126	1	19086	0	-0.37011	0.0928424
GJA3	0.0087715	0.029652	0.807528	710	4	-0.32802	0.99123	0.99125	1	19085	0	-0.32802	0.0928424
NAIF1	0.0087777	0.029671	0.807528	711	2	-0.10605	0.91697	0.91731	1	17527	0	-0.10605	0.0928424
CEBPZ	0.0087962	0.029727	0.807528	712	3	-0.48355	0.66039	0.70078	1	13334	1	-0.48355	0.0928424
PSD4	0.0087986	0.029734	0.807528	713	3	-0.49989	0.96667	0.96689	1	18531	0	-0.49989	0.0928424
RRP15	0.008829	0.02983	0.80899	714	1	0.20895	0.22145	0.36326	1	6973	2	0.20895	0
DKK3	0.0088636	0.029933	0.810091	715	4	-0.27403	0.99114	0.99114	1	19081	0	-0.27403	0.0914662
C16orf92	0.0088803	0.029992	0.810091	716	1	0.1425	0.1168	0.24477	0.988954	4792	2	0.1425	0.00482391
SULT6B1	0.008892	0.030028	0.810091	717	4	-0.2239	0.99111	0.99112	1	19080	0	-0.2239	0.0914662
SCAMP2	0.0089234	0.030129	0.810091	718	3	-0.50785	0.87165	0.87196	1	16629	0	-0.50785	0.0914662
NUP107	0.0089316	0.030154	0.810091	719	2	-0.25089	0.48111	0.60969	1	11593	1	-0.25089	0.0914662
HNRNPUL1	0.0089829	0.030321	0.810091	720	2	-0.28506	0.88621	0.88642	1	16916	0	-0.28506	0.0914662
CPSF1	0.0090071	0.030397	0.810091	721	3	-0.55184	0.81973	0.82027	1	15590	1	-0.55184	0.0914662
TMEM88B	0.0090094	0.030404	0.810091	722	3	-0.34329	0.61047	0.67239	1	12792	1	-0.34329	0.0914662
KY	0.0090342	0.03049	0.810091	723	2	-0.13629	0.89151	0.89169	1	17034	0	-0.13629	0.0914662
P2RY2	0.0090492	0.030535	0.810091	724	3	-0.42321	0.94243	0.94272	1	18058	0	-0.42321	0.0914662
APPL2	0.0090606	0.030575	0.810091	725	3	-0.50532	0.88473	0.88496	1	16884	0	-0.50532	0.0914662
TOMM22	0.0090698	0.030603	0.810091	726	4	-0.28499	0.99093	0.99096	1	19079	0	-0.28499	0.0914662
TOR1AIP1	0.0090855	0.030648	0.810091	727	3	-0.42644	0.86382	0.86411	1	16468	0	-0.42644	0.0914662
MPHOSPH8	0.0090865	0.03065	0.810091	728	4	-0.28538	0.99091	0.99094	1	19077	0	-0.28538	0.0914662
CD48	0.0091139	0.030742	0.810091	729	4	-0.26641	0.99089	0.99091	1	19076	0	-0.26641	0.0914662
NPAT	0.0091353	0.030818	0.810091	730	4	-0.42899	0.99086	0.99089	1	19075	0	-0.42899	0.0914662
GGT5	0.0091362	0.030821	0.810091	731	3	-0.47314	0.80799	0.80921	1	15391	1	-0.47314	0.0914662
LRRC45	0.0091512	0.030875	0.810091	732	3	-0.56791	0.96332	0.96352	1	18473	0	-0.56791	0.0914662
PTCHD1	0.0091635	0.030911	0.810091	733	2	-0.29501	0.011494	0.038137	0.866297	849	1	-0.29501	0.0914662
ZFHX2	0.0091637	0.030912	0.810091	734	3	-0.47624	0.1182	0.24724	0.990402	4833	1	-0.47624	0.0914662
MLXIP	0.0091643	0.030916	0.810091	735	4	-0.24983	0.99084	0.99086	1	19074	0	-0.24983	0.0914662
MKL2	0.0091662	0.03092	0.810091	736	3	-0.3833	0.10188	0.21837	0.981354	4289	1	-0.3833	0.0914662
FXN	0.0091762	0.030954	0.810091	737	3	-0.36389	0.94373	0.94402	1	18086	0	-0.36389	0.0914662
ISG20L2	0.0091827	0.030975	0.810091	738	4	-0.34169	0.99082	0.99084	1	19073	0	-0.34169	0.0914662
CDC25B	0.0091865	0.030989	0.810091	739	3	-0.45382	0.82944	0.82974	1	15779	0	-0.45382	0.0914662
FBXO18	0.0091881	0.030991	0.810091	740	3	-0.43221	0.51152	0.62325	1	11855	1	-0.43221	0.0914662
AP3B1	0.0091899	0.031	0.810091	741	3	-0.60029	0.90742	0.90772	1	17346	0	-0.60029	0.0914662
TGFB2	0.0092267	0.031112	0.810694	742	2	-0.32339	0.44007	0.58712	1	11165	2	-0.32339	0.091143
RND2	0.0092441	0.031166	0.810694	743	4	-0.31354	0.99076	0.99078	1	19071	0	-0.31354	0.091143
PDYN	0.0092589	0.031214	0.810694	744	3	-0.41118	0.97001	0.97021	1	18598	0	-0.41118	0.091143
GMEB1	0.0092935	0.031327	0.810694	745	4	-0.27074	0.99071	0.99074	1	19070	0	-0.27074	0.091143
HLA-DMA	0.0093245	0.031419	0.810694	746	3	-0.43883	0.57667	0.65467	1	12467	1	-0.43883	0.091143
HLA-DRB1	0.0093397	0.031463	0.810694	747	3	-0.44596	0.12332	0.25614	0.990402	5002	1	-0.44596	0.091143
ITGB1BP1	0.0093446	0.031476	0.810694	748	4	-0.20997	0.99066	0.99068	1	19068	0	-0.20997	0.091143
RPL4	0.0093594	0.031536	0.810694	749	3	-0.68808	0.94432	0.94461	1	18100	0	-0.68808	0.091143
HN1L	0.0093751	0.031593	0.810694	750	3	-0.4218	0.92503	0.9253	1	17701	0	-0.4218	0.091143
CDH2	0.0093826	0.031613	0.810694	751	2	-0.33388	0.96019	0.96043	1	18403	0	-0.33388	0.091143
SAP30BP	0.0093827	0.031614	0.810694	752	3	-0.48438	0.86111	0.86146	1	16420	0	-0.48438	0.091143
MICA	0.0093929	0.031649	0.810694	753	3	-0.39953	0.79296	0.79572	1	15116	1	-0.39953	0.091143
FPR3	0.0093979	0.031665	0.810694	754	4	-0.4064	0.98693	0.98695	1	18986	0	-0.4064	0.091143
NFKBIL1	0.0094174	0.03173	0.810694	755	2	-0.16928	0.2317	0.37372	1	7157	2	-0.16928	0.091143
CFH	0.0094445	0.031812	0.810694	756	1	0.093101	0.35315	0.49779	1	9477	2	0.093101	0
CGB7	0.0094523	0.031835	0.810694	757	2	-0.41297	0.95903	0.95926	1	18377	0	-0.41297	0.091143
TAF12	0.0094565	0.031851	0.810694	758	3	-0.43526	0.48902	0.61312	1	11663	1	-0.43526	0.091143
NNT	0.0094741	0.031903	0.810694	759	4	-0.48506	0.99053	0.99056	1	19066	0	-0.48506	0.091143
BATF	0.0094958	0.031963	0.810694	760	2	-0.019816	0.14895	0.28906	0.990459	5642	2	-0.019816	0.091143
PACS1	0.0095213	0.032049	0.810694	761	4	-0.25307	0.99048	0.99051	1	19065	0	-0.25307	0.091143
KIAA1407	0.009528	0.032069	0.810694	762	2	-0.22728	0.75902	0.76779	1	14592	1	-0.22728	0.091143
TMPRSS5	0.0095456	0.032126	0.810694	763	2	-0.34524	0.61926	0.67722	1	12894	1	-0.34524	0.091143
ISY1	0.0095607	0.032181	0.810694	764	4	-0.56227	0.99044	0.99046	1	19064	0	-0.56227	0.091143
SERPINB11	0.0095765	0.032228	0.810694	765	4	-0.21786	0.99042	0.99045	1	19063	0	-0.21786	0.091143
IGFL1	0.0095793	0.032235	0.810694	766	3	-0.45792	0.90629	0.90659	1	17324	0	-0.45792	0.091143
RTF1	0.0095922	0.032272	0.810694	767	3	-0.81097	0.94762	0.94785	1	18176	0	-0.81097	0.091143
MRPS34	0.0096018	0.032302	0.810694	768	4	-0.21125	0.9904	0.99042	1	19062	0	-0.21125	0.091143
RNF4	0.0096025	0.032302	0.810694	769	4	-0.37885	0.98394	0.98408	1	18916	0	-0.37885	0.091143
NBPF12	0.0096066	0.032314	0.810694	770	4	-0.55816	0.99039	0.99042	1	19061	0	-0.55816	0.091143
OR5B12	0.0096231	0.032365	0.810694	771	3	-0.45728	0.63966	0.68868	1	13119	1	-0.45728	0.091143
ANP32D	0.0096304	0.032392	0.810694	772	4	-0.30791	0.99037	0.9904	1	19060	0	-0.30791	0.091143
COQ6	0.0096308	0.032394	0.810694	773	3	-0.59343	0.43182	0.5786	1	11007	1	-0.59343	0.091143
NXT1	0.0096451	0.032438	0.810694	774	3	-0.33622	0.82368	0.82411	1	15668	1	-0.33622	0.091143
ADRM1	0.0096686	0.032518	0.810694	775	3	-0.32854	0.086288	0.19018	0.97769	3758	1	-0.32854	0.091143
EZH2	0.0096773	0.032545	0.810694	776	3	-0.46312	0.20352	0.34488	1	6647	1	-0.46312	0.091143
TCEB2	0.0096804	0.032554	0.810694	777	4	-0.50685	0.98462	0.98475	1	18938	0	-0.50685	0.091143
LIMD2	0.009701	0.03261	0.810694	778	3	-0.49071	0.6454	0.69194	1	13187	1	-0.49071	0.091143
UBE2N	0.0097084	0.032629	0.810694	779	4	-0.52472	0.99029	0.99032	1	19058	0	-0.52472	0.091143
RPRD1B	0.009718	0.032656	0.810694	780	4	-0.37329	0.99028	0.99032	1	19056	0	-0.37329	0.091143
RNASE10	0.0097522	0.032765	0.812382	781	2	0.04241	0.12455	0.25826	0.990402	5047	2	0.04241	0.00418849
CSNK1D	0.0098035	0.032917	0.815103	782	2	-0.10889	0.28354	0.42651	1	8144	2	-0.10889	0.0887875
LMNA	0.0098517	0.033061	0.817318	783	3	-0.44201	0.84755	0.84789	1	16160	0	-0.44201	0.0876089
AP3B2	0.0098621	0.033091	0.817318	784	3	-0.38907	0.56495	0.64875	1	12344	1	-0.38907	0.0876089
TRIM49	0.009906	0.033228	0.819195	785	2	-0.18642	0.53235	0.63286	1	12033	1	-0.18642	0.0866127
POLR1C	0.0099421	0.033329	0.819195	786	4	-0.71063	0.99006	0.99007	1	19055	0	-0.71063	0.0866127
FAM105A	0.0099861	0.033483	0.819195	787	4	-0.25757	0.99001	0.99002	1	19054	0	-0.25757	0.0866127
OR8K1	0.0099943	0.033507	0.819195	788	4	-0.30567	0.99001	0.99001	1	19053	0	-0.30567	0.0866127
PLK3	0.010009	0.033548	0.819195	789	2	0.046667	0.0074682	0.0255	0.821272	597	2	0.046667	0.085513
PFKM	0.010012	0.033561	0.819195	790	4	-0.40909	0.98999	0.98999	1	19052	0	-0.40909	0.0866127
RAD51AP2	0.010015	0.033569	0.819195	791	3	-0.44397	0.80007	0.80206	1	15236	1	-0.44397	0.0866127
CORT	0.010023	0.033594	0.819195	792	3	-0.37648	0.95595	0.95617	1	18316	0	-0.37648	0.0866127
EIF5	0.010033	0.033615	0.819195	793	4	-0.52994	0.98997	0.98998	1	19051	0	-0.52994	0.0866127
GSTA5	0.010037	0.03363	0.819195	794	4	-0.29328	0.98996	0.98997	1	19050	0	-0.29328	0.0866127
ATR	0.01006	0.033698	0.819195	795	4	-0.23276	0.98538	0.98548	1	18954	0	-0.23276	0.0866127
FBXL16	0.01007	0.03373	0.819195	796	4	-0.19063	0.98993	0.98993	1	19048	0	-0.19063	0.0866127
S100A14	0.010078	0.033756	0.819195	797	4	-0.32845	0.98992	0.98992	1	19047	0	-0.32845	0.0866127
INSR	0.010079	0.033759	0.819195	798	4	-0.25266	0.98992	0.98992	1	19046	0	-0.25266	0.0866127
CSH2	0.010094	0.033805	0.819285	799	4	-0.30062	0.98991	0.98991	1	19045	0	-0.30062	0.086565
CTU2	0.010111	0.033857	0.819499	800	1	0.18168	0.31941	0.46332	1	8853	2	0.18168	0
TM9SF1	0.010162	0.034009	0.821776	801	3	-0.25285	0.35844	0.50314	1	9575	1	-0.25285	0.0852465
WDR33	0.010172	0.034036	0.821776	802	4	-0.59623	0.9819	0.98211	1	18863	0	-0.59623	0.0852465
KLK14	0.010234	0.03424	0.824398	803	3	-0.44363	0.3513	0.49591	1	9435	1	-0.44363	0.0838631
TAF10	0.01025	0.034287	0.824398	804	4	-0.26762	0.98975	0.98975	1	19043	0	-0.26762	0.0838631
FAM120C	0.010251	0.034291	0.824398	805	4	-0.35397	0.98975	0.98975	1	19042	0	-0.35397	0.0838631
IRF2BPL	0.010265	0.034331	0.824398	806	3	-0.14169	0.97169	0.97189	1	18630	0	-0.14169	0.0838631
HOMER1	0.010286	0.034389	0.824398	807	4	-0.2145	0.98971	0.98972	1	19041	0	-0.2145	0.0838631
RASGEF1C	0.010289	0.0344	0.824398	808	3	-0.33933	0.91304	0.91336	1	17461	0	-0.33933	0.0838631
SEMA4B	0.010322	0.03449	0.824821	809	3	-0.39311	0.41265	0.5589	1	10644	1	-0.39311	0.0836403
RNPS1	0.010338	0.034528	0.824821	810	3	-0.54386	0.90716	0.90748	1	17342	0	-0.54386	0.0836403
SLC8A1	0.010362	0.034612	0.824821	811	3	-0.49243	0.62345	0.67957	1	12942	1	-0.49243	0.0836403
EPHA7	0.010367	0.03463	0.824821	812	1	0.059135	0.071817	0.16347	0.970681	3261	2	0.059135	0.0129235
CEP135	0.010368	0.03463	0.824821	813	3	-0.45069	0.69	0.71919	1	13691	1	-0.45069	0.0836403
POLR2H	0.010465	0.034947	0.826944	814	3	-0.75199	0.85933	0.85966	1	16388	0	-0.75199	0.0825239
PADI6	0.010476	0.034981	0.826944	815	3	-0.40347	0.77075	0.77693	1	14743	1	-0.40347	0.0825239
IRGC	0.010478	0.034985	0.826944	816	2	-0.32366	0.6834	0.71492	1	13609	1	-0.32366	0.0825239
OFD1	0.010484	0.034998	0.826944	817	2	-0.25562	0.79763	0.79987	1	15194	1	-0.25562	0.0825239
MLX	0.01049	0.035011	0.826944	818	3	-0.50018	0.91793	0.91822	1	17539	0	-0.50018	0.0825239
UBE2D3	0.010491	0.035017	0.826944	819	4	-0.25637	0.98951	0.98952	1	19039	0	-0.25637	0.0825239
GAGE12H	0.010521	0.035108	0.826944	820	3	-0.40087	0.96014	0.96038	1	18401	0	-0.40087	0.0825239
GPRC5D	0.01053	0.035136	0.826944	821	4	-0.27371	0.98947	0.98948	1	19038	0	-0.27371	0.0825239
CCDC159	0.010532	0.035146	0.826944	822	4	-0.19812	0.98947	0.98948	1	19037	0	-0.19812	0.0825239
SLC25A1	0.010546	0.035191	0.826944	823	4	-0.22082	0.98945	0.98946	1	19036	0	-0.22082	0.0825239
OR51F1	0.010557	0.035222	0.826944	824	2	-0.33386	0.12158	0.25312	0.990402	4932	1	-0.33386	0.0825239
LRRC8E	0.010572	0.035271	0.826944	825	2	-0.098673	0.89031	0.89052	1	17009	0	-0.098673	0.0825239
CHST15	0.01059	0.035326	0.826944	826	4	-0.23394	0.98941	0.98943	1	19035	0	-0.23394	0.0825239
AARSD1	0.010594	0.035338	0.826944	827	3	-0.42521	0.90755	0.90784	1	17349	0	-0.42521	0.0825239
NT5C	0.010624	0.035428	0.826944	828	1	0.093081	0.50151	0.61867	1	11764	1	0.093081	0
AP2S1	0.010636	0.035468	0.826944	829	4	-0.39261	0.98936	0.98937	1	19033	0	-0.39261	0.0825239
TMEM132A	0.010637	0.035472	0.826944	830	2	-0.33962	0.73782	0.75201	1	14298	1	-0.33962	0.0825239
C15orf48	0.010675	0.035596	0.826944	831	1	0.094289	0.21534	0.35697	1	6849	1	0.094289	0
LUC7L3	0.010688	0.035647	0.826944	832	4	-0.37582	0.98931	0.98931	1	19031	0	-0.37582	0.0825239
F2	0.010688	0.035647	0.826944	833	4	-0.28812	0.98931	0.98931	1	19030	0	-0.28812	0.0825239
SLC12A1	0.010726	0.035773	0.826944	834	2	-0.1744	0.945	0.94527	1	18114	0	-0.1744	0.0825239
ABCA9	0.010729	0.035781	0.826944	835	2	-0.21625	0.29061	0.43384	1	8265	2	-0.21625	0.0825239
BTG3	0.010748	0.03583	0.826944	836	3	-0.30883	0.9658	0.96601	1	18514	0	-0.30883	0.0825239
ZMAT5	0.010757	0.035863	0.826944	837	3	-0.48621	0.92896	0.92921	1	17785	0	-0.48621	0.0825239
JADE3	0.010777	0.035926	0.826944	838	4	-0.22414	0.98922	0.98921	1	19029	0	-0.22414	0.0825239
SCYL1	0.010777	0.035928	0.826944	839	1	-0.05576	0.59784	0.66564	1	12649	1	-0.05576	0.0825239
IRAK3	0.010791	0.035968	0.826944	840	2	-0.34387	0.73578	0.75051	1	14274	1	-0.34387	0.0825239
AZIN2	0.010801	0.036001	0.826944	841	4	-0.23467	0.9892	0.98919	1	19028	0	-0.23467	0.0825239
WDR81	0.010815	0.036046	0.826944	842	4	-0.43692	0.98918	0.98918	1	19027	0	-0.43692	0.0825239
SPI1	0.010828	0.036085	0.826944	843	3	-0.52022	0.36596	0.51079	1	9726	1	-0.52022	0.0825239
PEX16	0.010828	0.036085	0.826944	844	2	-0.35623	0.88515	0.88536	1	16894	0	-0.35623	0.0825239
ABCB10	0.010829	0.036086	0.826944	845	2	-0.10397	0.7482	0.75964	1	14439	1	-0.10397	0.0825239
TVP23C-CDRT4	0.010895	0.036295	0.830721	846	3	-0.54456	0.97693	0.97712	1	18745	0	-0.54456	0.0805448
RBM22	0.010919	0.036362	0.830721	847	4	-0.59362	0.98908	0.98907	1	19026	0	-0.59362	0.0805448
MREG	0.010931	0.036391	0.830721	848	2	-0.26653	0.81218	0.81307	1	15466	1	-0.26653	0.0805448
HBD	0.01094	0.036422	0.830721	849	3	-0.54711	0.40471	0.55065	1	10515	1	-0.54711	0.0805448
MEMO1	0.010999	0.036607	0.833351	850	3	-0.47241	0.36592	0.51075	1	9724	1	-0.47241	0.079172
THAP9	0.011013	0.036658	0.833351	851	3	-0.35938	0.94568	0.94595	1	18136	0	-0.35938	0.079172
HIST1H1C	0.011015	0.036667	0.833351	852	3	-0.57651	0.55403	0.64326	1	12241	1	-0.57651	0.079172
AOC2	0.01107	0.036843	0.836367	853	4	-0.28317	0.98893	0.98893	1	19024	0	-0.28317	0.0776031
ADM5	0.011134	0.037045	0.839726	854	4	-0.7552	0.98887	0.98886	1	19023	0	-0.7552	0.0758624
IDO1	0.011145	0.037077	0.839726	855	3	-0.42485	0.2757	0.41853	1	7989	1	-0.42485	0.0758624
BFSP2	0.011187	0.037196	0.84144	856	3	-0.37139	0.26694	0.40951	1	7828	1	-0.37139	0.0749768
POLR2J	0.011287	0.037491	0.843321	857	4	-1.4716	0.98871	0.98871	1	19022	0	-1.4716	0.0740071
EXT1	0.01129	0.037505	0.843321	858	2	-0.34421	0.21521	0.35684	1	6847	1	-0.34421	0.0740071
EFCAB5	0.011295	0.037521	0.843321	859	3	-0.37945	0.931	0.93125	1	17815	0	-0.37945	0.0740071
ZPR1	0.011301	0.037538	0.843321	860	4	-0.41028	0.9887	0.98869	1	19021	0	-0.41028	0.0740071
HSPA2	0.011341	0.037667	0.843321	861	2	-0.091328	0.65568	0.69802	1	13279	1	-0.091328	0.0740071
EFEMP2	0.011366	0.03775	0.843321	862	4	-0.22797	0.98863	0.98863	1	19020	0	-0.22797	0.0740071
TOPBP1	0.011377	0.037783	0.843321	863	4	-0.31167	0.98862	0.98862	1	19019	0	-0.31167	0.0740071
FAM71B	0.011392	0.037829	0.843321	864	3	-0.19467	0.48736	0.61238	1	11648	1	-0.19467	0.0740071
NEDD1	0.011402	0.037862	0.843321	865	3	-0.55702	0.68867	0.71831	1	13673	1	-0.55702	0.0740071
BCORL1	0.011419	0.037914	0.843321	866	3	-0.44401	0.96742	0.96763	1	18548	0	-0.44401	0.0740071
COPB2	0.011422	0.037927	0.843321	867	3	-0.5982	0.46968	0.60477	1	11504	1	-0.5982	0.0740071
SRP54	0.011436	0.037967	0.843321	868	4	-0.46462	0.98856	0.98856	1	19018	0	-0.46462	0.0740071
TUBG2	0.011437	0.037969	0.843321	869	2	-0.34454	0.12934	0.26648	0.990402	5193	1	-0.34454	0.0740071
PRRC1	0.011443	0.037988	0.843321	870	2	-0.16438	0.17744	0.31809	0.995896	6184	2	-0.16438	0.0740071
MLXIPL	0.011468	0.038056	0.843321	871	3	-0.42919	0.97714	0.97732	1	18750	0	-0.42919	0.0740071
TRIAP1	0.011469	0.038061	0.843321	872	4	-0.34759	0.98853	0.98853	1	19017	0	-0.34759	0.0740071
FLG	0.011469	0.038062	0.843321	873	2	-0.21045	0.48231	0.6102	1	11603	1	-0.21045	0.0740071
FOXA3	0.011482	0.038097	0.843321	874	3	-0.48508	0.91113	0.91145	1	17415	0	-0.48508	0.0740071
CYB561A3	0.011485	0.038107	0.843321	875	3	-0.43833	0.65732	0.69897	1	13295	1	-0.43833	0.0740071
PSMB1	0.011501	0.038161	0.843545	876	3	-1.0026	0.97758	0.97778	1	18771	0	-1.0026	0.0738917
NCAM1	0.011534	0.038272	0.845033	877	4	-0.19694	0.98847	0.98847	1	19016	0	-0.19694	0.0731263
CLUL1	0.011552	0.038328	0.845311	878	2	-0.28252	0.86442	0.86472	1	16487	0	-0.28252	0.0729835
ZC3H8	0.011597	0.03847	0.845916	879	4	-0.37179	0.98264	0.9828	1	18888	0	-0.37179	0.0726728
C17orf74	0.011598	0.038475	0.845916	880	4	-0.30009	0.9884	0.98841	1	19015	0	-0.30009	0.0726728
ZNF79	0.011618	0.038534	0.845916	881	3	-0.4709	0.68776	0.71772	1	13654	1	-0.4709	0.0726728
NUP155	0.011648	0.038612	0.845916	882	3	-0.40984	0.4159	0.56224	1	10702	1	-0.40984	0.0726728
EIF4A2	0.011661	0.038648	0.845916	883	3	-0.62675	0.28015	0.42307	1	8073	1	-0.62675	0.0726728
GRIN2C	0.011668	0.038669	0.845916	884	2	-0.34054	0.96731	0.96753	1	18545	0	-0.34054	0.0726728
NAA50	0.01168	0.038706	0.845916	885	2	-0.088729	0.08873	0.19466	0.97769	3852	2	-0.088729	0.0726728
CDK5RAP1	0.011695	0.038762	0.845916	886	4	-0.23471	0.98831	0.98832	1	19013	0	-0.23471	0.0726728
NFS1	0.011699	0.038774	0.845916	887	2	-0.32747	0.9103	0.91062	1	17397	0	-0.32747	0.0726728
HIST1H2BF	0.011706	0.038792	0.845916	888	4	-0.50454	0.98829	0.98831	1	19012	0	-0.50454	0.0726728
HIST1H4K	0.011726	0.038847	0.846156	889	3	-0.50851	0.6611	0.70119	1	13346	1	-0.50851	0.0725496
USP17L24	0.011764	0.038978	0.847968	890	3	-0.54316	0.90096	0.90122	1	17209	0	-0.54316	0.0716205
AKAP2	0.011777	0.039018	0.847968	891	3	-0.43657	0.055148	0.13158	0.954639	2660	1	-0.43657	0.0716205
EPHA6	0.011802	0.039091	0.848616	892	2	-0.34256	0.87842	0.87873	1	16754	0	-0.34256	0.0712888
MS4A15	0.011846	0.039238	0.84914	893	3	-0.35061	0.88048	0.88077	1	16795	0	-0.35061	0.0710207
Control_73	0.011853	0.039255	0.84914	894	2	-0.23383	0.73987	0.75348	1	14329	1	-0.23383	0.0710207
ROBO1	0.011865	0.039299	0.84914	895	4	-0.34531	0.98814	0.98814	1	19011	0	-0.34531	0.0710207
ANAPC1	0.011867	0.039307	0.84914	896	2	-0.34664	0.35492	0.49958	1	9509	1	-0.34664	0.0710207
TBCEL	0.011876	0.039335	0.84914	897	3	-0.32881	0.97747	0.97764	1	18767	0	-0.32881	0.0710207
AGAP1	0.011904	0.039418	0.84998	898	2	-0.068687	0.38941	0.53478	1	10217	1	-0.068687	0.0705913
C12orf80	0.011917	0.039462	0.849993	899	3	-0.49263	0.5807	0.65671	1	12500	1	-0.49263	0.0705847
TMPRSS15	0.011955	0.039566	0.850242	900	1	-0.0084537	0.89292	0.89311	1	17064	0	-0.0084537	0.0704574
IKZF4	0.011958	0.039575	0.850242	901	3	-0.46847	0.65082	0.69515	1	13234	1	-0.46847	0.0704574
PRPF19	0.011978	0.039642	0.850242	902	4	-0.34061	0.98802	0.98803	1	19010	0	-0.34061	0.0704574
SLIT3	0.011982	0.039652	0.850242	903	4	-0.36873	0.98802	0.98803	1	19009	0	-0.36873	0.0704574
TMEM182	0.011995	0.039693	0.850242	904	4	-0.27405	0.988	0.98802	1	19008	0	-0.27405	0.0704574
PHACTR4	0.012017	0.039764	0.850812	905	2	-0.27365	0.12032	0.25093	0.990402	4892	1	-0.27365	0.0701664
STRN4	0.012058	0.039887	0.852518	906	2	-0.068218	0.34044	0.4848	1	9237	1	-0.068218	0.0692964
CLDN20	0.012082	0.039956	0.852712	907	4	-0.20734	0.98792	0.98794	1	19006	0	-0.20734	0.0691976
IGBP1	0.012091	0.039985	0.852712	908	4	-0.526	0.98791	0.98793	1	19005	0	-0.526	0.0691976
SESN2	0.012109	0.040041	0.852818	909	2	-0.035286	0.32769	0.47179	1	8994	2	-0.035286	0.0691436
ALYREF	0.012121	0.040078	0.852818	910	4	-0.65686	0.98225	0.98244	1	18872	0	-0.65686	0.0691436
NAPA	0.01216	0.040208	0.854653	911	4	-0.64088	0.98638	0.98644	1	18975	0	-0.64088	0.0682102
NIP7	0.012211	0.040376	0.856769	912	3	-0.32601	0.78417	0.7882	1	14955	1	-0.32601	0.0671363
TRAPPC3	0.012229	0.040432	0.856769	913	4	-0.244	0.98777	0.98778	1	19004	0	-0.244	0.0671363
MYL12B	0.012259	0.040528	0.856769	914	3	-0.30103	0.97696	0.97715	1	18747	0	-0.30103	0.0671363
GPR33	0.012262	0.04054	0.856769	915	2	-0.13132	0.53198	0.6327	1	12029	1	-0.13132	0.0671363
LSM10	0.012272	0.040572	0.856769	916	3	-0.4353	0.91553	0.91586	1	17507	0	-0.4353	0.0671363
ZNF638	0.012298	0.040639	0.856769	917	3	-0.59328	0.82325	0.82367	1	15661	1	-0.59328	0.0671363
EDEM2	0.012307	0.040671	0.856769	918	4	-0.29021	0.98769	0.98771	1	19003	0	-0.29021	0.0671363
HIST2H3C	0.012311	0.040686	0.856769	919	2	-0.5284	0.96481	0.96502	1	18498	0	-0.5284	0.0671363
ANKRD16	0.012324	0.040731	0.856769	920	4	-0.73592	0.98768	0.98769	1	19002	0	-0.73592	0.0671363
VCAM1	0.01233	0.04075	0.856769	921	4	-0.23858	0.98767	0.98768	1	19001	0	-0.23858	0.0671363
SLITRK1	0.012365	0.040863	0.857551	922	1	0.085072	0.003585	0.012697	0.798267	308	2	0.085072	0.0978518
AP2M1	0.012372	0.040876	0.857551	923	3	-0.43255	0.88094	0.88123	1	16803	0	-0.43255	0.06674
TET2	0.012404	0.040972	0.857816	924	2	-0.25015	0.85265	0.85302	1	16250	0	-0.25015	0.0666059
ALDH3B2	0.012405	0.040977	0.857816	925	4	-0.39291	0.9876	0.9876	1	19000	0	-0.39291	0.0666059
RGS19	0.012433	0.04107	0.858137	926	4	-0.33923	0.98757	0.98758	1	18999	0	-0.33923	0.0664434
PCED1B	0.01245	0.041125	0.858137	927	3	-0.41297	0.93461	0.9349	1	17893	0	-0.41297	0.0664434
FAIM2	0.012459	0.041152	0.858137	928	3	-0.36366	0.8099	0.81094	1	15423	1	-0.36366	0.0664434
PHF2	0.012467	0.041177	0.858137	929	2	-0.067747	0.14643	0.28647	0.990459	5592	2	-0.067747	0.0664434
AKAP8L	0.012499	0.041275	0.858137	930	3	-0.4423	0.86921	0.86951	1	16585	0	-0.4423	0.0664434
KRT34	0.012549	0.041419	0.858137	931	3	-0.47355	0.66412	0.70303	1	13377	1	-0.47355	0.0664434
HEY2	0.012563	0.04146	0.858137	932	3	-0.4353	0.84136	0.8417	1	16027	0	-0.4353	0.0664434
RAB11B	0.012569	0.041485	0.858137	933	1	-0.0099217	0.27748	0.42036	1	8022	1	-0.0099217	0.0664434
SURF2	0.012571	0.041489	0.858137	934	4	-0.28291	0.98743	0.98744	1	18997	0	-0.28291	0.0664434
ALG1L2	0.012582	0.041529	0.858137	935	2	-0.27594	0.60625	0.67011	1	12746	1	-0.27594	0.0664434
BRD8	0.01262	0.041633	0.858137	936	1	-0.07191	0.89571	0.89592	1	17122	0	-0.07191	0.0664434
METTL9	0.012622	0.041638	0.858137	937	2	-0.2306	0.21329	0.35485	1	6809	2	-0.2306	0.0664434
SMCP	0.012629	0.041656	0.858137	938	3	-0.40528	0.19972	0.34099	1	6583	1	-0.40528	0.0664434
CDC42EP1	0.012631	0.041662	0.858137	939	4	-0.27179	0.98737	0.98738	1	18996	0	-0.27179	0.0664434
CCDC157	0.012656	0.041724	0.858137	940	4	-0.28445	0.98734	0.98735	1	18995	0	-0.28445	0.0664434
MORC4	0.012662	0.041738	0.858137	941	2	-0.32947	0.87662	0.87691	1	16715	0	-0.32947	0.0664434
POLR2K	0.012672	0.041767	0.858137	942	3	-0.42585	0.61978	0.67753	1	12900	1	-0.42585	0.0664434
AHNAK2	0.012682	0.04179	0.858137	943	3	-0.44913	0.25451	0.39685	1	7592	1	-0.44913	0.0664434
USP51	0.012721	0.041909	0.858869	944	4	-0.32498	0.98728	0.9873	1	18994	0	-0.32498	0.0660731
SLC6A11	0.012723	0.041916	0.858869	945	1	0.20455	0.11714	0.24539	0.989226	4802	3	0.20455	0.00470448
VCX3A	0.012738	0.041959	0.858869	946	4	-0.36639	0.98726	0.98728	1	18993	0	-0.36639	0.0660731
HSDL1	0.012796	0.042144	0.861747	947	2	-0.2339	0.06265	0.14595	0.960267	2943	1	-0.2339	0.0646202
HIST1H3I	0.012825	0.04224	0.862025	948	2	-0.22502	0.21478	0.35638	1	6842	1	-0.22502	0.0644801
A1BG	0.012837	0.042277	0.862025	949	3	-0.43876	0.69094	0.71981	1	13701	1	-0.43876	0.0644801
CEACAM3	0.012861	0.042351	0.862025	950	3	-0.45453	0.93137	0.93163	1	17825	0	-0.45453	0.0644801
HDAC7	0.012863	0.042357	0.862025	951	2	-0.20964	0.44659	0.59382	1	11291	2	-0.20964	0.0644801
RBM14	0.012876	0.042402	0.862025	952	3	-0.53642	0.97328	0.97347	1	18665	0	-0.53642	0.0644801
RFX5	0.012882	0.042425	0.862025	953	4	-0.40446	0.98712	0.98713	1	18992	0	-0.40446	0.0644801
FAM134C	0.012908	0.042498	0.862616	954	3	-0.47499	0.91779	0.91809	1	17536	0	-0.47499	0.0641825
COMMD8	0.012979	0.042718	0.866	955	1	0.049452	0.66836	0.70555	1	13431	1	0.049452	0
CCT3	0.012989	0.042754	0.866	956	4	-0.41786	0.98701	0.98702	1	18990	0	-0.41786	0.0624821
FCAMR	0.013031	0.042883	0.867702	957	4	-0.23513	0.98697	0.98699	1	18989	0	-0.23513	0.0616294
PAX7	0.013058	0.04297	0.868209	958	3	-0.54771	0.88625	0.88646	1	16917	0	-0.54771	0.0613757
NMBR	0.013067	0.042999	0.868209	959	4	-0.24624	0.98693	0.98695	1	18987	0	-0.24624	0.0613757
CNTROB	0.013081	0.043043	0.868209	960	1	0.033319	0.28209	0.42504	1	8114	2	0.033319	0
TXN	0.013099	0.043102	0.868313	961	2	-0.32214	0.91953	0.91984	1	17570	0	-0.32214	0.0613237
CCNYL1	0.013141	0.043226	0.868313	962	4	-0.32296	0.98686	0.98688	1	18985	0	-0.32296	0.0613237
ZNF880	0.013145	0.043242	0.868313	963	3	-0.40684	0.93912	0.93935	1	17974	0	-0.40684	0.0613237
HIST1H2AD	0.013155	0.043267	0.868313	964	4	-0.30677	0.98685	0.98687	1	18984	0	-0.30677	0.0613237
2020-12-01	0.013158	0.043273	0.868313	965	3	-0.463	0.46807	0.60408	1	11493	1	-0.463	0.0613237
TRIM74	0.013183	0.043349	0.868313	966	3	-0.43679	0.31855	0.46242	1	8838	1	-0.43679	0.0613237
YIF1A	0.013188	0.043362	0.868313	967	2	-0.41715	0.73379	0.74905	1	14243	1	-0.41715	0.0613237
PCDHA12	0.013222	0.043473	0.868975	968	2	-0.23932	0.92701	0.92729	1	17738	0	-0.23932	0.0609927
FRG1	0.013228	0.043492	0.868975	969	2	-0.49454	0.46452	0.60254	1	11459	1	-0.49454	0.0609927
LCE6A	0.013243	0.04353	0.868975	970	3	-0.60875	0.83275	0.83308	1	15835	0	-0.60875	0.0609927
CNIH3	0.013264	0.043595	0.869336	971	3	-0.39257	0.86041	0.86078	1	16405	0	-0.39257	0.0608123
PODXL2	0.013275	0.043637	0.869336	972	4	-0.39009	0.98672	0.98676	1	18982	0	-0.39009	0.0608123
IST1	0.0133	0.0437	0.869684	973	3	-0.43033	0.43946	0.58647	1	11155	1	-0.43033	0.0606385
FBXL5	0.013337	0.043823	0.869833	974	2	-0.034573	0.62071	0.67803	1	12912	1	-0.034573	0.0605641
MGA	0.013344	0.043853	0.869833	975	3	-0.48508	0.93286	0.93312	1	17848	0	-0.48508	0.0605641
CDO1	0.013378	0.043953	0.869833	976	3	-0.46145	0.34702	0.49155	1	9354	1	-0.46145	0.0605641
CNTN2	0.013392	0.043996	0.869833	977	3	-0.43054	0.98182	0.98202	1	18860	0	-0.43054	0.0605641
GADD45B	0.013394	0.044	0.869833	978	3	-0.31697	0.30348	0.44702	1	8519	1	-0.31697	0.0605641
ITPKA	0.013401	0.044022	0.869833	979	4	-0.20391	0.9866	0.98663	1	18981	0	-0.20391	0.0605641
SPPL2B	0.01343	0.044106	0.869833	980	4	-0.39131	0.98657	0.98661	1	18980	0	-0.39131	0.0605641
RPL38	0.013437	0.044127	0.869833	981	3	-0.63616	0.9071	0.90742	1	17340	0	-0.63616	0.0605641
B3GALT1	0.013439	0.044136	0.869833	982	2	0.13189	0.051654	0.12479	0.953953	2528	2	0.13189	0.020473
LDLRAP1	0.01349	0.044291	0.869833	983	2	-0.19591	0.90948	0.9098	1	17383	0	-0.19591	0.0605641
H2AFJ	0.013494	0.044303	0.869833	984	3	-0.49263	0.35242	0.49703	1	9458	1	-0.49263	0.0605641
PTAR1	0.013495	0.044306	0.869833	985	4	-0.27683	0.98651	0.98655	1	18979	0	-0.27683	0.0605641
OR4C6	0.013523	0.044386	0.869833	986	3	-0.5717	0.79569	0.7981	1	15166	1	-0.5717	0.0605641
Control_74	0.013541	0.044454	0.869833	987	2	-0.049496	0.30127	0.44475	1	8474	2	-0.049496	0.0605641
NDUFAB1	0.013548	0.044471	0.869833	988	4	-0.35751	0.98645	0.9865	1	18978	0	-0.35751	0.0605641
CLSPN	0.013552	0.044483	0.869833	989	3	-0.83954	0.89318	0.89335	1	17067	0	-0.83954	0.0605641
ASB10	0.013552	0.044483	0.869833	990	4	-0.38783	0.98645	0.9865	1	18977	0	-0.38783	0.0605641
VILL	0.013563	0.044516	0.869833	991	4	-0.195	0.98644	0.98649	1	18976	0	-0.195	0.0605641
Control_225	0.013581	0.044582	0.870254	992	3	-0.40735	0.954	0.95424	1	18281	0	-0.40735	0.060354
SLC4A1AP	0.013643	0.044775	0.872093	993	1	0.18089	0.1949	0.33605	0.999943	6504	2	0.18089	2.47555e-05
HIST1H2AE	0.013667	0.04485	0.872093	994	3	-0.38133	0.84329	0.84362	1	16064	0	-0.38133	0.0594372
CA5A	0.013674	0.044869	0.872093	995	4	-0.2222	0.98633	0.98638	1	18974	0	-0.2222	0.0594372
DDX49	0.013694	0.044934	0.872093	996	1	-0.10033	0.57803	0.65537	1	12477	1	-0.10033	0.0594372
SULT1A1	0.013715	0.044996	0.872093	997	4	-0.27902	0.98628	0.98636	1	18972	0	-0.27902	0.0594372
UPF2	0.013723	0.045017	0.872093	998	4	-0.49949	0.98628	0.98635	1	18971	0	-0.49949	0.0594372
NUSAP1	0.013734	0.045039	0.872093	999	4	-0.20684	0.98627	0.98634	1	18970	0	-0.20684	0.0594372
OR6V1	0.013746	0.045069	0.872093	1000	2	-0.067942	0.71363	0.73486	1	13990	1	-0.067942	0.0594372
MTUS1	0.01375	0.045082	0.872093	1001	3	-0.37751	0.95972	0.95996	1	18390	0	-0.37751	0.0594372
CLCA4	0.013797	0.045225	0.87398	1002	1	-0.022915	0.037854	0.097457	0.93546	2017	1	-0.022915	0.0584985
LIG1	0.013844	0.045364	0.87404	1003	4	-0.30075	0.98616	0.98623	1	18969	0	-0.30075	0.0584687
SULT2B1	0.013848	0.045376	0.87404	1004	2	-0.1762	0.68071	0.71323	1	13579	1	-0.1762	0.0584687
OPN5	0.013878	0.045463	0.87404	1005	3	-0.36179	0.72372	0.74195	1	14114	1	-0.36179	0.0584687
GSDMC	0.013886	0.045487	0.87404	1006	4	-0.27967	0.98611	0.98619	1	18968	0	-0.27967	0.0584687
SHD	0.013899	0.045526	0.87404	1007	1	-0.012792	0.2586	0.40101	1	7674	1	-0.012792	0.0584687
PRMT1	0.013903	0.045542	0.87404	1008	2	-0.33365	0.88844	0.88862	1	16965	0	-0.33365	0.0584687
WLS	0.013904	0.045544	0.87404	1009	3	-0.3926	0.60088	0.66725	1	12683	1	-0.3926	0.0584687
SNAPC3	0.013933	0.04566	0.875409	1010	3	-0.50618	0.97326	0.97346	1	18664	0	-0.50618	0.057789
RPRD2	0.013976	0.045787	0.875452	1011	3	-0.46631	0.94423	0.94451	1	18096	0	-0.46631	0.0577677
ZDHHC13	0.013988	0.045834	0.875452	1012	4	-0.21086	0.98601	0.98609	1	18967	0	-0.21086	0.0577677
SETD1A	0.013995	0.045857	0.875452	1013	4	-0.26009	0.98601	0.98608	1	18966	0	-0.26009	0.0577677
PLAU	0.014001	0.045878	0.875452	1014	2	0.089939	0.082662	0.18359	0.97769	3627	2	0.089939	0.00979883
TMEM255B	0.014022	0.045931	0.875452	1015	2	-0.3113	0.8859	0.88611	1	16908	0	-0.3113	0.0577677
FABP12	0.014052	0.046024	0.875452	1016	2	-0.13206	0.80398	0.80556	1	15313	1	-0.13206	0.0577677
SCGB1D2	0.014077	0.046099	0.875452	1017	4	-0.25567	0.98592	0.986	1	18965	0	-0.25567	0.0577677
ORC3	0.014085	0.046132	0.875452	1018	4	-0.54259	0.98591	0.98599	1	18964	0	-0.54259	0.0577677
USP34	0.014103	0.046188	0.875452	1019	3	-0.44851	0.66526	0.70373	1	13395	1	-0.44851	0.0577677
SCARA3	0.014154	0.046351	0.875452	1020	1	0.17978	0.10544	0.22475	0.981354	4417	2	0.17978	0.0081743
RPA3	0.014185	0.046439	0.875452	1021	4	-0.3663	0.98582	0.9859	1	18963	0	-0.3663	0.0577677
PREX1	0.014186	0.046441	0.875452	1022	3	-0.40847	0.3322	0.47643	1	9084	1	-0.40847	0.0577677
PRR20E	0.014187	0.046445	0.875452	1023	4	-0.27126	0.98581	0.9859	1	18962	0	-0.27126	0.0577677
FOXJ2	0.014219	0.046554	0.875452	1024	4	-0.31837	0.98578	0.98587	1	18961	0	-0.31837	0.0577677
CTSS	0.014257	0.046676	0.875452	1025	3	-0.2679	0.96023	0.96047	1	18404	0	-0.2679	0.0577677
PPP1R14C	0.014268	0.046704	0.875452	1026	2	-0.30154	0.25222	0.39457	1	7554	1	-0.30154	0.0577677
OR4F4	0.014275	0.046722	0.875452	1027	3	-0.54422	0.77307	0.77881	1	14775	1	-0.54422	0.0577677
CENPL	0.01428	0.046744	0.875452	1028	4	-0.24121	0.98572	0.98581	1	18959	0	-0.24121	0.0577677
DMAP1	0.014288	0.046763	0.875452	1029	3	-0.42463	0.3473	0.49183	1	9359	1	-0.42463	0.0577677
OXNAD1	0.014296	0.046785	0.875452	1030	2	-0.26199	0.78405	0.78809	1	14950	1	-0.26199	0.0577677
RHOQ	0.014308	0.046818	0.875452	1031	1	-0.054364	0.82323	0.82366	1	15660	1	-0.054364	0.0577677
PLEKHH1	0.014311	0.04683	0.875452	1032	3	-0.47957	0.89081	0.89099	1	17018	0	-0.47957	0.0577677
PHRF1	0.014328	0.046883	0.875452	1033	3	-0.40118	0.89863	0.89885	1	17172	0	-0.40118	0.0577677
SSUH2	0.01433	0.046888	0.875452	1034	4	-0.18526	0.98567	0.98577	1	18958	0	-0.18526	0.0577677
CR1L	0.014331	0.046893	0.875452	1035	2	-0.18902	0.39898	0.54469	1	10411	2	-0.18902	0.0577677
TMCO5A	0.014356	0.046968	0.875452	1036	4	-0.25396	0.98564	0.98574	1	18957	0	-0.25396	0.0577677
KRTAP13-2	0.014359	0.046977	0.875452	1037	2	-0.11867	0.56373	0.64812	1	12330	1	-0.11867	0.0577677
WDR61	0.014359	0.046978	0.875452	1038	2	-0.34635	0.70747	0.73073	1	13905	1	-0.34635	0.0577677
DPT	0.014371	0.047013	0.875452	1039	3	-0.37148	0.23893	0.38108	1	7300	1	-0.37148	0.0577677
TMEM38A	0.014374	0.047019	0.875452	1040	3	-0.38043	0.87092	0.8712	1	16615	0	-0.38043	0.0577677
B3GNT3	0.01441	0.047135	0.876172	1041	2	-0.17216	0.43315	0.57997	1	11030	2	-0.17216	0.0574106
B3GAT2	0.014437	0.047208	0.876172	1042	4	-0.25903	0.98556	0.98565	1	18956	0	-0.25903	0.0574106
NR1D1	0.014451	0.047263	0.876172	1043	2	-0.37404	0.82826	0.82856	1	15753	1	-0.37404	0.0574106
TMEM221	0.014461	0.047295	0.876172	1044	3	-0.38738	0.96827	0.96846	1	18565	0	-0.38738	0.0574106
RGS21	0.014465	0.047308	0.876172	1045	4	-0.30063	0.98554	0.98563	1	18955	0	-0.30063	0.0574106
IL23A	0.014473	0.047333	0.876172	1046	3	-0.37572	0.88163	0.88191	1	16816	0	-0.37572	0.0574106
RALGAPB	0.014487	0.047382	0.876172	1047	2	-0.32015	0.37259	0.51753	1	9869	2	-0.32015	0.0574106
CASC3	0.014508	0.047454	0.876172	1048	3	-0.38943	0.28955	0.43277	1	8247	1	-0.38943	0.0574106
RPLP1	0.014512	0.047465	0.876172	1049	1	0.073949	0.33371	0.478	1	9116	2	0.073949	0
KIAA1217	0.014551	0.047579	0.877396	1050	3	-0.44335	0.97186	0.97206	1	18633	0	-0.44335	0.0568043
EIF2S3	0.014565	0.047622	0.877396	1051	2	-0.41998	0.89021	0.89041	1	17007	0	-0.41998	0.0568043
BDP1	0.014614	0.047756	0.878156	1052	2	0.0066159	0.21745	0.35917	1	6893	2	0.0066159	0
MCRS1	0.014615	0.047758	0.878156	1053	3	-0.46703	0.25699	0.39935	1	7640	1	-0.46703	0.0564283
BCL2L1	0.014644	0.047851	0.878156	1054	3	-0.3721	0.19824	0.33945	1	6563	1	-0.3721	0.0564283
PSMA6	0.014651	0.047872	0.878156	1055	3	-0.87438	0.91505	0.91537	1	17500	0	-0.87438	0.0564283
RPL37A	0.014665	0.047919	0.878156	1056	2	-0.28608	0.5358	0.63447	1	12068	1	-0.28608	0.0564283
CEP128	0.014677	0.047957	0.878156	1057	4	-0.31047	0.98532	0.98542	1	18953	0	-0.31047	0.0564283
GRASP	0.014686	0.04798	0.878156	1058	4	-0.25699	0.98531	0.98542	1	18952	0	-0.25699	0.0564283
OTUD7A	0.014786	0.048271	0.878534	1059	4	-0.27298	0.98521	0.98533	1	18951	0	-0.27298	0.0562414
IFNA2	0.014819	0.048374	0.878534	1060	1	0.27224	0.023372	0.067735	0.916832	1427	3	0.27224	0.0377102
SLC35B4	0.014821	0.048382	0.878534	1061	3	-0.41938	0.96764	0.96784	1	18554	0	-0.41938	0.0562414
ACAN	0.014851	0.048469	0.878534	1062	3	-0.34994	0.72451	0.74252	1	14124	1	-0.34994	0.0562414
NDNF	0.014852	0.048476	0.878534	1063	4	-0.33773	0.98515	0.98527	1	18950	0	-0.33773	0.0562414
DNAH2	0.014855	0.048488	0.878534	1064	3	-0.34339	0.66766	0.70514	1	13425	1	-0.34339	0.0562414
NFATC2	0.014861	0.048505	0.878534	1065	4	-0.3712	0.98514	0.98526	1	18949	0	-0.3712	0.0562414
DDX19A	0.01487	0.048527	0.878534	1066	1	-0.085897	0.80757	0.80885	1	15380	1	-0.085897	0.0562414
ST6GAL2	0.014875	0.048541	0.878534	1067	3	-0.7184	0.13801	0.27771	0.990402	5423	1	-0.7184	0.0562414
BIRC2	0.014923	0.048688	0.878534	1068	3	-0.43551	0.91645	0.91679	1	17519	0	-0.43551	0.0562414
TBCD	0.014923	0.048688	0.878534	1069	3	-0.3473	0.25048	0.39284	1	7518	1	-0.3473	0.0562414
TMEM155	0.01495	0.048766	0.878534	1070	3	-0.36965	0.86394	0.86423	1	16471	0	-0.36965	0.0562414
PPP1R7	0.014978	0.048853	0.878534	1071	3	-0.43326	0.8194	0.81995	1	15582	1	-0.43326	0.0562414
FAM135B	0.015023	0.04899	0.878534	1072	2	-0.20186	0.67312	0.70847	1	13487	1	-0.20186	0.0562414
PTGES3L-AARSD1	0.015029	0.049006	0.878534	1073	3	-0.346	0.63988	0.68879	1	13123	1	-0.346	0.0562414
PPP2R5B	0.015053	0.049077	0.878534	1074	3	-0.33213	0.5761	0.65439	1	12461	1	-0.33213	0.0562414
DLGAP5	0.015055	0.049084	0.878534	1075	4	-0.32773	0.98494	0.98507	1	18946	0	-0.32773	0.0562414
DOC2A	0.01507	0.049132	0.878534	1076	3	-0.32947	0.9759	0.97613	1	18728	0	-0.32947	0.0562414
TRIM21	0.015074	0.049144	0.878534	1077	1	0.054969	0.21373	0.35529	1	6818	2	0.054969	0
ESRP2	0.015098	0.049211	0.878534	1078	4	-0.45438	0.9849	0.98502	1	18945	0	-0.45438	0.0562414
SMCO1	0.015106	0.049237	0.878534	1079	4	-0.26388	0.98489	0.98502	1	18944	0	-0.26388	0.0562414
CNNM4	0.015118	0.049271	0.878534	1080	3	-0.50525	0.25988	0.40233	1	7691	1	-0.50525	0.0562414
KISS1R	0.015125	0.049294	0.878534	1081	1	-0.030838	0.626	0.68097	1	12967	1	-0.030838	0.0562414
GRINA	0.015125	0.049295	0.878534	1082	2	-0.15152	0.18592	0.32684	0.999704	6329	2	-0.15152	0.0562414
LZTS1	0.015132	0.049317	0.878534	1083	3	-0.42512	0.16576	0.30613	0.993657	5965	1	-0.42512	0.0562414
ACACA	0.015169	0.049421	0.878534	1084	3	-0.38481	0.84628	0.84661	1	16129	0	-0.38481	0.0562414
DDOST	0.015176	0.049442	0.878534	1085	1	0.040381	0.64727	0.69303	1	13196	1	0.040381	0
HLX	0.015183	0.04946	0.878534	1086	2	-0.19756	0.27764	0.42053	1	8025	2	-0.19756	0.0562414
CPNE3	0.015245	0.049649	0.878534	1087	4	-0.24914	0.98476	0.98489	1	18941	0	-0.24914	0.0562414
NENF	0.015304	0.04982	0.878534	1088	3	-0.59269	0.95036	0.95059	1	18221	0	-0.59269	0.0562414
PTPN2	0.015321	0.049875	0.878534	1089	3	-0.31072	0.78233	0.78661	1	14919	1	-0.31072	0.0562414
IL17RE	0.015329	0.049892	0.878534	1090	2	0.10845	0.012998	0.042783	0.879327	939	2	0.10845	0.0558496
SEMA6A	0.015344	0.049933	0.878534	1091	4	-0.24261	0.98466	0.98478	1	18940	0	-0.24261	0.0562414
TUBB	0.015357	0.049977	0.878534	1092	4	-0.234	0.98464	0.98477	1	18939	0	-0.234	0.0562414
DDX59	0.015372	0.050022	0.878534	1093	3	-0.37856	0.97445	0.97463	1	18690	0	-0.37856	0.0562414
FGD5	0.015377	0.050034	0.878534	1094	3	-0.34802	0.62307	0.67936	1	12935	1	-0.34802	0.0562414
Control_99	0.01538	0.050043	0.878534	1095	1	0.035724	0.36622	0.51103	1	9730	2	0.035724	0
RNASE2	0.015382	0.050048	0.878534	1096	4	-0.27883	0.98462	0.98474	1	18937	0	-0.27883	0.0562414
ZNF155	0.015391	0.050083	0.878534	1097	4	-0.25958	0.98461	0.98473	1	18936	0	-0.25958	0.0562414
KLHL21	0.015394	0.050093	0.878534	1098	2	-0.39017	0.76639	0.77348	1	14689	1	-0.39017	0.0562414
ARRB1	0.015401	0.050121	0.878534	1099	3	-0.40249	0.70739	0.73068	1	13904	1	-0.40249	0.0562414
SCAP	0.015415	0.05015	0.878534	1100	3	-0.3322	0.51878	0.62659	1	11915	1	-0.3322	0.0562414
PSG9	0.015423	0.050175	0.878534	1101	4	-0.41839	0.98458	0.9847	1	18935	0	-0.41839	0.0562414
PALB2	0.015431	0.050199	0.878534	1102	4	-0.2684	0.98457	0.9847	1	18934	0	-0.2684	0.0562414
FAM231A	0.015431	0.050202	0.878534	1103	4	-0.35392	0.98378	0.9839	1	18909	0	-0.35392	0.0562414
BHLHB9	0.015453	0.050273	0.878534	1104	3	-0.47372	0.55462	0.64356	1	12244	1	-0.47372	0.0562414
DDX17	0.015454	0.050275	0.878534	1105	4	-0.39495	0.98455	0.98467	1	18933	0	-0.39495	0.0562414
PXN	0.015482	0.050364	0.878534	1106	3	-0.29597	0.84233	0.84267	1	16041	0	-0.29597	0.0562414
TNPO3	0.015495	0.050405	0.878534	1107	4	-0.32696	0.9845	0.98464	1	18931	0	-0.32696	0.0562414
PTGES3L	0.015511	0.050448	0.878534	1108	2	-0.29768	0.28068	0.42362	1	8085	1	-0.29768	0.0562414
SLC29A1	0.01552	0.050471	0.878534	1109	3	-0.33242	0.94882	0.94904	1	18192	0	-0.33242	0.0562414
GAB3	0.015526	0.0505	0.878534	1110	2	-0.26439	0.9244	0.92469	1	17688	0	-0.26439	0.0562414
NMS	0.015533	0.050528	0.878534	1111	1	0.21506	0.089648	0.1963	0.97769	3885	2	0.21506	0.00979883
KLHDC1	0.015552	0.050586	0.878534	1112	4	-0.21049	0.98445	0.98458	1	18930	0	-0.21049	0.0562414
SPTBN1	0.015559	0.050611	0.878534	1113	4	-0.36081	0.98444	0.98458	1	18929	0	-0.36081	0.0562414
STXBP2	0.015568	0.050641	0.878534	1114	4	-0.24444	0.98443	0.98457	1	18928	0	-0.24444	0.0562414
SLC39A11	0.015575	0.050662	0.878534	1115	3	-0.33416	0.56774	0.65013	1	12372	1	-0.33416	0.0562414
GPATCH2L	0.015585	0.050685	0.878534	1116	2	-0.17396	0.91231	0.91262	1	17446	0	-0.17396	0.0562414
ZNF740	0.015636	0.050837	0.878534	1117	2	-0.070229	0.15142	0.29156	0.990459	5691	1	-0.070229	0.0562414
RQCD1	0.015659	0.050905	0.878534	1118	4	-0.21618	0.98434	0.98448	1	18927	0	-0.21618	0.0562414
UPF1	0.015663	0.050918	0.878534	1119	3	-0.43639	0.94991	0.95011	1	18212	0	-0.43639	0.0562414
RETSAT	0.015684	0.05098	0.878534	1120	3	-0.423	0.81561	0.81631	1	15527	1	-0.423	0.0562414
RBM39	0.015687	0.050984	0.878534	1121	3	-0.49259	0.95884	0.95907	1	18375	0	-0.49259	0.0562414
SNUPN	0.015694	0.051005	0.878534	1122	4	-0.19948	0.98431	0.98444	1	18926	0	-0.19948	0.0562414
ATG16L1	0.015709	0.051055	0.878534	1123	3	-0.3641	0.88608	0.8863	1	16911	0	-0.3641	0.0562414
GDPD1	0.015738	0.051142	0.878534	1124	3	-0.3651	0.81468	0.8154	1	15512	1	-0.3651	0.0562414
IL12B	0.015744	0.05116	0.878534	1125	3	-0.41285	0.97737	0.97754	1	18763	0	-0.41285	0.0562414
RANGAP1	0.015747	0.051172	0.878534	1126	3	-0.44102	0.96427	0.9645	1	18488	0	-0.44102	0.0562414
NFRKB	0.01576	0.051208	0.878534	1127	4	-0.56934	0.98424	0.98437	1	18924	0	-0.56934	0.0562414
RSPO1	0.015781	0.051277	0.878534	1128	4	-0.26922	0.98422	0.98435	1	18923	0	-0.26922	0.0562414
GPR150	0.015789	0.051301	0.878534	1129	2	-0.048219	0.19081	0.33188	0.999943	6421	1	-0.048219	0.0562414
TCF24	0.015836	0.051444	0.878534	1130	3	-0.39439	0.97953	0.97972	1	18813	0	-0.39439	0.0562414
PRSS22	0.015866	0.051536	0.878534	1131	4	-0.3881	0.98413	0.98427	1	18922	0	-0.3881	0.0562414
HNRNPC	0.015868	0.051543	0.878534	1132	3	-0.63263	0.97737	0.97755	1	18764	0	-0.63263	0.0562414
PAM	0.015868	0.051545	0.878534	1133	4	-0.27875	0.98413	0.98427	1	18921	0	-0.27875	0.0562414
ARHGAP11B	0.015878	0.051574	0.878534	1134	3	-0.43981	0.95684	0.95705	1	18337	0	-0.43981	0.0562414
CLEC12A	0.015891	0.051615	0.878534	1135	1	0.12899	0.13001	0.26765	0.990402	5217	3	0.12899	0.00418849
TEX9	0.015909	0.051669	0.878534	1136	3	-0.28584	0.59925	0.66638	1	12666	1	-0.28584	0.0562414
SF3B6	0.015927	0.051729	0.878534	1137	4	-0.40626	0.98407	0.98421	1	18919	0	-0.40626	0.0562414
SH2B1	0.015927	0.051729	0.878534	1138	4	-0.25997	0.98407	0.98421	1	18920	0	-0.25997	0.0562414
DIO3	0.015942	0.051772	0.878534	1139	2	-0.026131	0.30022	0.44368	1	8450	2	-0.026131	0.0562414
TEX261	0.015946	0.051782	0.878534	1140	3	-0.55392	0.77832	0.78316	1	14862	1	-0.55392	0.0562414
PAX5	0.015993	0.051914	0.878534	1141	3	-0.28935	0.4852	0.61147	1	11625	1	-0.28935	0.0562414
IZUMO4	0.016044	0.052078	0.878534	1142	1	0.25823	0.038429	0.09856	0.936236	2038	2	0.25823	0.0286147
OR52R1	0.016045	0.052079	0.878534	1143	4	-0.30881	0.98396	0.98409	1	18917	0	-0.30881	0.0562414
DNAJC8	0.016095	0.052223	0.878534	1144	1	0.17802	0.1249	0.25884	0.990402	5056	3	0.17802	0.00418849
CSE1L	0.016114	0.052275	0.878534	1145	2	-0.50797	0.52221	0.62817	1	11944	1	-0.50797	0.0562414
ATP5L2	0.016125	0.052311	0.878534	1146	3	-0.41202	0.74866	0.75998	1	14449	1	-0.41202	0.0562414
SMN2	0.016133	0.052336	0.878534	1147	4	-0.31133	0.98387	0.984	1	18915	0	-0.31133	0.0562414
CFLAR	0.016145	0.05237	0.878534	1148	4	-0.50692	0.98386	0.98399	1	18914	0	-0.50692	0.0562414
GPR142	0.016146	0.052374	0.878534	1149	2	-0.057738	0.13658	0.27625	0.990402	5397	2	-0.057738	0.0562414
SPIDR	0.016147	0.052378	0.878534	1150	2	-0.22488	0.028891	0.079303	0.923054	1658	2	-0.22488	0.0562414
EIF4A1	0.016157	0.0524	0.878534	1151	4	-0.31859	0.98384	0.98398	1	18913	0	-0.31859	0.0562414
LOC100652758	0.016168	0.052434	0.878534	1152	4	-0.3217	0.98383	0.98396	1	18912	0	-0.3217	0.0562414
FUT10	0.016172	0.052445	0.878534	1153	3	-0.34242	0.57226	0.65242	1	12416	1	-0.34242	0.0562414
ZAR1L	0.016185	0.05249	0.878534	1154	2	-0.28386	0.94912	0.94932	1	18199	0	-0.28386	0.0562414
ZNF727	0.016192	0.052509	0.878534	1155	3	-0.41572	0.55679	0.64463	1	12264	1	-0.41572	0.0562414
LYRM2	0.016197	0.052524	0.878534	1156	2	-0.10175	0.7748	0.78023	1	14804	1	-0.10175	0.0562414
KIAA0226L	0.01622	0.052598	0.878534	1157	4	-0.30936	0.98378	0.98391	1	18911	0	-0.30936	0.0562414
EPG5	0.016222	0.052604	0.878534	1158	4	-0.22416	0.98378	0.98391	1	18910	0	-0.22416	0.0562414
SMS	0.016237	0.052647	0.878534	1159	2	-0.1274	0.25155	0.39393	1	7538	2	-0.1274	0.0562414
SPANXB1	0.016244	0.05267	0.878534	1160	2	-0.3257	0.92452	0.92479	1	17691	0	-0.3257	0.0562414
ZCCHC4	0.016248	0.052681	0.878534	1161	2	-0.036635	0.50142	0.61864	1	11762	1	-0.036635	0.0562414
FAM178A	0.016259	0.052719	0.878534	1162	2	-0.36952	0.92452	0.9248	1	17692	0	-0.36952	0.0562414
XRCC1	0.016293	0.052833	0.879193	1163	4	-0.22936	0.98371	0.98383	1	18908	0	-0.22936	0.0559158
MMS22L	0.016299	0.05285	0.879193	1164	3	-0.3286	0.90956	0.90988	1	17386	0	-0.3286	0.0559158
UBAP1	0.016342	0.052973	0.879753	1165	4	-0.38092	0.98366	0.98378	1	18907	0	-0.38092	0.0556392
C11orf65	0.016357	0.053016	0.879753	1166	3	-0.34261	0.19073	0.33179	0.999943	6416	1	-0.34261	0.0556392
CDYL	0.016387	0.053101	0.879753	1167	3	-0.35289	0.94277	0.94306	1	18064	0	-0.35289	0.0556392
OIT3	0.016394	0.053119	0.879753	1168	3	-0.31236	0.83264	0.83298	1	15833	0	-0.31236	0.0556392
ANKRD20A2	0.016401	0.053139	0.879753	1169	1	0.029809	0.23736	0.37948	1	7275	2	0.029809	0
SIGIRR	0.016419	0.05319	0.879753	1170	3	-0.38142	0.97759	0.97778	1	18772	0	-0.38142	0.0556392
OR8B4	0.016437	0.053242	0.879753	1171	3	-0.40734	0.97446	0.97464	1	18691	0	-0.40734	0.0556392
RPL30	0.016452	0.053283	0.879753	1172	3	-0.22515	0.96369	0.96391	1	18479	0	-0.22515	0.0556392
C14orf37	0.016455	0.053292	0.879753	1173	3	-0.34868	0.11938	0.24934	0.990402	4867	1	-0.34868	0.0556392
BMP8B	0.016503	0.053441	0.881049	1174	1	0.041276	0.42684	0.57347	1	10918	1	0.041276	0
MSLN	0.016522	0.053495	0.881049	1175	2	-0.31652	0.049343	0.12032	0.952152	2447	1	-0.31652	0.0549999
PHLPP2	0.016527	0.053507	0.881049	1176	3	-0.51876	0.65947	0.70025	1	13323	1	-0.51876	0.0549999
NUDC	0.016554	0.05358	0.881495	1177	1	0.070821	0.78632	0.79002	1	14992	1	0.070821	0
ACTG1	0.016577	0.053647	0.881856	1178	4	-0.31856	0.98342	0.98357	1	18906	0	-0.31856	0.0546023
CENPW	0.016596	0.053706	0.882066	1179	3	-0.45677	0.94878	0.949	1	18191	0	-0.45677	0.0544989
SLC50A1	0.016627	0.053802	0.882596	1180	4	-0.2463	0.98337	0.98352	1	18905	0	-0.2463	0.054238
PLEKHN1	0.016654	0.053873	0.882596	1181	4	-0.33281	0.98335	0.98349	1	18904	0	-0.33281	0.054238
LRRC3B	0.016655	0.053875	0.882596	1182	3	-0.36949	0.96493	0.96514	1	18500	0	-0.36949	0.054238
ANKRD36B	0.016719	0.054067	0.882596	1183	3	-0.39639	0.67537	0.70983	1	13510	1	-0.39639	0.054238
BCL9L	0.016753	0.05417	0.882596	1184	3	-0.414	0.97732	0.97749	1	18759	0	-0.414	0.054238
ANKRD60	0.016755	0.054173	0.882596	1185	4	-0.35493	0.98325	0.98339	1	18903	0	-0.35493	0.054238
ANKS3	0.016758	0.054183	0.882596	1186	2	-0.14405	0.65328	0.69657	1	13256	1	-0.14405	0.054238
ZC3H10	0.016781	0.054251	0.882596	1187	4	-0.35176	0.98322	0.98336	1	18902	0	-0.35176	0.054238
TRIM49C	0.016793	0.054287	0.882596	1188	4	-0.37095	0.98321	0.98335	1	18900	0	-0.37095	0.054238
CDC25A	0.016794	0.054288	0.882596	1189	3	-0.56012	0.87662	0.87691	1	16714	0	-0.56012	0.054238
CALB1	0.016803	0.054313	0.882596	1190	4	-0.1777	0.9832	0.98334	1	18899	0	-0.1777	0.054238
COPZ1	0.016809	0.054328	0.882596	1191	3	-0.56784	0.26984	0.41246	1	7892	1	-0.56784	0.054238
CRTC2	0.016824	0.054366	0.882596	1192	4	-0.49194	0.98318	0.98332	1	18898	0	-0.49194	0.054238
RTEL1	0.01686	0.054476	0.882596	1193	3	-0.39901	0.4167	0.56306	1	10720	1	-0.39901	0.054238
TGIF1	0.016864	0.054489	0.882596	1194	3	-0.34704	0.9785	0.97872	1	18792	0	-0.34704	0.054238
MEPCE	0.016886	0.054554	0.882596	1195	3	-0.53917	0.96938	0.96958	1	18589	0	-0.53917	0.054238
MRPS35	0.016932	0.054701	0.882596	1196	2	-0.41681	0.22122	0.36303	1	6967	1	-0.41681	0.054238
FAM150B	0.016938	0.054717	0.882596	1197	4	-0.38071	0.98306	0.98321	1	18896	0	-0.38071	0.054238
PAF1	0.016948	0.054742	0.882596	1198	3	-0.33115	0.38576	0.53107	1	10144	1	-0.33115	0.054238
DNAJC21	0.016955	0.054762	0.882596	1199	2	-0.33485	0.73257	0.74819	1	14224	1	-0.33485	0.054238
USP26	0.016962	0.054784	0.882596	1200	1	0.21127	0.10352	0.22127	0.981354	4361	3	0.21127	0.0081743
CDC16	0.016963	0.054788	0.882596	1201	3	-0.43878	0.97311	0.97331	1	18660	0	-0.43878	0.054238
ATP6V1C2	0.016979	0.054837	0.882596	1202	4	-0.40288	0.98302	0.98317	1	18895	0	-0.40288	0.054238
SPRY2	0.016982	0.054844	0.882596	1203	4	-0.32791	0.98302	0.98317	1	18894	0	-0.32791	0.054238
GCAT	0.016996	0.054896	0.882596	1204	3	-0.58001	0.95601	0.95622	1	18318	0	-0.58001	0.054238
PSMD12	0.017009	0.054935	0.882596	1205	2	-0.21041	0.3433	0.48769	1	9294	2	-0.21041	0.054238
SAPCD1	0.017019	0.054969	0.882596	1206	3	-0.46544	0.85778	0.85816	1	16360	0	-0.46544	0.054238
PRODH2	0.017064	0.055103	0.882615	1207	3	-0.36904	0.047602	0.11694	0.947957	2386	1	-0.36904	0.0542287
PELP1	0.017072	0.055127	0.882615	1208	4	-0.26267	0.98293	0.98309	1	18893	0	-0.26267	0.0542287
LTK	0.017077	0.055145	0.882615	1209	3	-0.40726	0.73341	0.74878	1	14235	1	-0.40726	0.0542287
C2orf68	0.017096	0.055202	0.882615	1210	4	-0.34663	0.9829	0.98306	1	18892	0	-0.34663	0.0542287
PSG4	0.017155	0.055372	0.882615	1211	4	-0.1739	0.98284	0.983	1	18891	0	-0.1739	0.0542287
SNRPE	0.017156	0.055374	0.882615	1212	3	-0.46076	0.95663	0.95684	1	18329	0	-0.46076	0.0542287
VPS4B	0.017165	0.055398	0.882615	1213	4	-0.41481	0.98284	0.98299	1	18890	0	-0.41481	0.0542287
SPRED1	0.017166	0.055402	0.882615	1214	2	-0.1757	0.12462	0.25839	0.990402	5049	1	-0.1757	0.0542287
TIE1	0.017215	0.055539	0.882615	1215	2	-0.43603	0.70107	0.72649	1	13835	1	-0.43603	0.0542287
SPRN	0.017217	0.055544	0.882615	1216	2	-0.13337	0.13485	0.2745	0.990402	5354	2	-0.13337	0.0542287
NSMCE1	0.01731	0.05582	0.882615	1217	4	-0.41505	0.98269	0.98285	1	18889	0	-0.41505	0.0542287
TMED5	0.017319	0.055845	0.882615	1218	1	0.038081	0.26284	0.40537	1	7740	1	0.038081	0
TRPM2	0.017331	0.055883	0.882615	1219	3	-0.3324	0.71661	0.73691	1	14030	1	-0.3324	0.0542287
TTLL6	0.017359	0.055968	0.882615	1220	4	-0.23083	0.98264	0.9828	1	18887	0	-0.23083	0.0542287
SPINT1	0.01737	0.056009	0.882615	1221	2	-0.025173	0.084546	0.18697	0.97769	3687	2	-0.025173	0.0542287
ENTPD6	0.017384	0.056044	0.882615	1222	4	-0.36912	0.98262	0.98278	1	18885	0	-0.36912	0.0542287
CSF1	0.017389	0.056056	0.882615	1223	4	-0.1497	0.98261	0.98278	1	18884	0	-0.1497	0.0542287
PLA2G4F	0.01741	0.05612	0.882615	1224	3	-0.30876	0.89273	0.89292	1	17061	0	-0.30876	0.0542287
2020-03-10	0.017419	0.056144	0.882615	1225	4	-0.2819	0.98258	0.98275	1	18883	0	-0.2819	0.0542287
GCGR	0.017421	0.056147	0.882615	1226	4	-0.20428	0.98258	0.98275	1	18882	0	-0.20428	0.0542287
NRF1	0.017455	0.056244	0.882615	1227	3	-0.53977	0.52081	0.62752	1	11932	1	-0.53977	0.0542287
FUT6	0.017472	0.056293	0.882615	1228	2	0.088601	0.1236	0.25663	0.990402	5009	2	0.088601	0.00418849
NUDT4	0.017498	0.056362	0.882615	1229	4	-0.2205	0.9825	0.98268	1	18881	0	-0.2205	0.0542287
SHANK3	0.017504	0.056375	0.882615	1230	3	-0.36442	0.97984	0.98004	1	18824	0	-0.36442	0.0542287
LAMC1	0.017509	0.056394	0.882615	1231	3	-0.34299	0.88705	0.88725	1	16935	0	-0.34299	0.0542287
C8orf46	0.017516	0.056422	0.882615	1232	2	-0.36562	0.88221	0.88251	1	16830	0	-0.36562	0.0542287
HKDC1	0.017523	0.056443	0.882615	1233	2	-0.13572	0.9221	0.9224	1	17639	0	-0.13572	0.0542287
CAMK2A	0.01753	0.056463	0.882615	1234	4	-0.20475	0.98247	0.98265	1	18880	0	-0.20475	0.0542287
GMFG	0.017564	0.056564	0.882615	1235	3	-0.35401	0.47759	0.60819	1	11563	1	-0.35401	0.0542287
SDHD	0.017574	0.056593	0.882615	1236	1	-0.036535	0.28136	0.42432	1	8099	1	-0.036535	0.0542287
SGSM2	0.01758	0.056613	0.882615	1237	4	-0.28366	0.98242	0.98261	1	18879	0	-0.28366	0.0542287
MARK1	0.017602	0.056689	0.882615	1238	2	-0.26484	0.31568	0.45946	1	8775	1	-0.26484	0.0542287
ZMAT2	0.017617	0.056731	0.882615	1239	3	-0.42696	0.080142	0.17895	0.977318	3543	1	-0.42696	0.0542287
PFKFB1	0.017625	0.056754	0.882615	1240	3	-0.35454	0.97176	0.97197	1	18631	0	-0.35454	0.0542287
CSHL1	0.017625	0.056755	0.882615	1241	2	0.068622	0.19327	0.33436	0.999943	6473	2	0.068622	2.47555e-05
ARPC5	0.017625	0.056756	0.882615	1242	4	-0.42494	0.98203	0.98223	1	18865	0	-0.42494	0.0542287
CELF4	0.017642	0.056808	0.882615	1243	4	-0.21693	0.98236	0.98255	1	18878	0	-0.21693	0.0542287
OR10K2	0.017645	0.056812	0.882615	1244	4	-0.19343	0.98236	0.98255	1	18877	0	-0.19343	0.0542287
PSMD2	0.017655	0.056849	0.882615	1245	3	-0.60234	0.9621	0.9623	1	18442	0	-0.60234	0.0542287
MRPL38	0.017672	0.056901	0.882615	1246	2	-0.33669	0.76497	0.77233	1	14667	1	-0.33669	0.0542287
FBXL17	0.017685	0.056938	0.882615	1247	4	-0.21145	0.98231	0.98251	1	18876	0	-0.21145	0.0542287
KANK4	0.01769	0.056955	0.882615	1248	4	-0.25776	0.98231	0.9825	1	18875	0	-0.25776	0.0542287
FAM96A	0.017738	0.057097	0.882615	1249	4	-0.25272	0.98226	0.98246	1	18873	0	-0.25272	0.0542287
CLDN8	0.01775	0.057129	0.882615	1250	3	-0.32707	0.90381	0.90404	1	17278	0	-0.32707	0.0542287
TIAF1	0.01775	0.057129	0.882615	1251	3	-0.44941	0.86183	0.86218	1	16431	0	-0.44941	0.0542287
CLPSL2	0.017783	0.057223	0.882615	1252	4	-0.31607	0.98222	0.98241	1	18871	0	-0.31607	0.0542287
B3GNT7	0.017789	0.057245	0.882615	1253	3	-0.36084	0.87272	0.87301	1	16647	0	-0.36084	0.0542287
EFTUD2	0.017796	0.057268	0.882615	1254	4	-0.54218	0.9822	0.9824	1	18870	0	-0.54218	0.0542287
TSPAN2	0.017798	0.057277	0.882615	1255	4	-0.2807	0.9822	0.9824	1	18869	0	-0.2807	0.0542287
CNNM3	0.01781	0.057314	0.882615	1256	3	-0.47897	0.49764	0.6169	1	11731	1	-0.47897	0.0542287
C2orf54	0.017829	0.057368	0.882615	1257	2	-0.25667	0.96857	0.96878	1	18570	0	-0.25667	0.0542287
C9orf117	0.017831	0.057372	0.882615	1258	4	-0.21836	0.98217	0.98236	1	18868	0	-0.21836	0.0542287
TMEM145	0.017837	0.057386	0.882615	1259	3	-0.30445	0.68694	0.71719	1	13647	1	-0.30445	0.0542287
ANKRD49	0.01788	0.057509	0.883809	1260	1	0.23957	0.039827	0.10141	0.94069	2086	3	0.23957	0.0265535
MAPK15	0.01794	0.0577	0.885274	1261	3	-0.33726	0.85089	0.85127	1	16219	0	-0.33726	0.0529223
TRIM43B	0.01795	0.057721	0.885274	1262	4	-0.29054	0.98205	0.98225	1	18866	0	-0.29054	0.0529223
OR4M1	0.017975	0.057801	0.885274	1263	4	-0.32331	0.98203	0.98222	1	18864	0	-0.32331	0.0529223
RPAIN	0.017984	0.057831	0.885274	1264	3	-0.39107	0.91956	0.91985	1	17572	0	-0.39107	0.0529223
P4HA3	0.017998	0.057859	0.885274	1265	3	-0.44657	0.89435	0.89452	1	17090	0	-0.44657	0.0529223
KDELR1	0.018005	0.057878	0.885274	1266	3	-0.42202	0.67997	0.71273	1	13572	1	-0.42202	0.0529223
TRO	0.018033	0.057963	0.885873	1267	1	0.0089301	0.36988	0.51476	1	9815	2	0.0089301	0
SREBF1	0.018134	0.058232	0.888458	1268	1	0.089974	0.31832	0.46221	1	8831	2	0.089974	0
ISY1-RAB43	0.018147	0.058261	0.888458	1269	3	-0.50933	0.84255	0.84288	1	16046	0	-0.50933	0.0513631
SPTAN1	0.018185	0.05834	0.888458	1270	2	-0.13635	0.94653	0.94678	1	18153	0	-0.13635	0.0513631
ZNF839	0.018197	0.058358	0.888458	1271	2	-0.21334	0.80543	0.80686	1	15342	1	-0.21334	0.0513631
BAZ1A	0.01822	0.05841	0.888458	1272	2	-0.13593	0.21006	0.35157	1	6751	2	-0.13593	0.0513631
LTBP1	0.018236	0.058449	0.888458	1273	2	-0.047634	0.19565	0.33679	0.999943	6522	1	-0.047634	0.0513631
KIRREL	0.01824	0.058454	0.888458	1274	3	-0.43306	0.77297	0.77873	1	14773	1	-0.43306	0.0513631
PGD	0.018287	0.058553	0.889268	1275	2	-0.0012229	0.34452	0.48896	1	9313	1	-0.0012229	0.0509673
TP53TG3	0.018329	0.058646	0.889542	1276	3	-0.5179	0.075524	0.17041	0.971763	3393	1	-0.5179	0.0508335
PARP11	0.018338	0.058663	0.889542	1277	2	0.047905	0.21882	0.36054	1	6920	2	0.047905	0
KRTAP5-1	0.01837	0.058727	0.889822	1278	2	-0.090199	0.028659	0.078809	0.923054	1646	2	-0.090199	0.0506969
GPN3	0.018438	0.058881	0.891178	1279	3	-0.37955	0.96334	0.96354	1	18474	0	-0.37955	0.0500355
NUPL1	0.01845	0.058909	0.891178	1280	2	-0.28088	0.94728	0.94751	1	18168	0	-0.28088	0.0500355
LRRC66	0.018491	0.058993	0.891286	1281	1	0.25535	0.0048391	0.016855	0.809611	399	2	0.25535	0.0917236
TMEM192	0.018497	0.059008	0.891286	1282	2	-0.095449	0.087677	0.19275	0.97769	3808	2	-0.095449	0.0499829
MEIS1	0.018633	0.059279	0.894132	1283	2	-0.097971	0.23706	0.37918	1	7267	2	-0.097971	0.0485984
PRKG2	0.018644	0.059304	0.894132	1284	2	-0.14618	0.87192	0.87223	1	16636	0	-0.14618	0.0485984
C2orf91	0.018695	0.059408	0.894132	1285	2	-0.1148	0.84074	0.8411	1	16014	0	-0.1148	0.0485984
RFWD3	0.018704	0.059426	0.894132	1286	3	-0.3415	0.4643	0.60245	1	11457	1	-0.3415	0.0485984
HTR3D	0.018712	0.05944	0.894132	1287	3	-0.34655	0.97852	0.97874	1	18793	0	-0.34655	0.0485984
PAPD7	0.018746	0.059517	0.894132	1288	1	0.12984	0.10197	0.21855	0.981354	4296	2	0.12984	0.0081743
SNX10	0.018768	0.059564	0.894132	1289	2	-0.12296	0.13213	0.27129	0.990402	5291	2	-0.12296	0.0485984
TMEM143	0.01877	0.059566	0.894132	1290	3	-0.35605	0.63326	0.68504	1	13049	1	-0.35605	0.0485984
TSTA3	0.018847	0.059731	0.895917	1291	2	-0.18635	0.58885	0.66093	1	12566	1	-0.18635	0.0477322
PSMC3IP	0.018877	0.059782	0.895971	1292	3	-0.51557	0.076157	0.17164	0.971845	3417	1	-0.51557	0.047706
TTLL11	0.018898	0.059827	0.895971	1293	1	0.1203	0.1681	0.30855	0.995101	6004	2	0.1203	0.00213284
C4BPB	0.018937	0.059921	0.896682	1294	2	0.098913	0.047004	0.11579	0.947506	2362	2	0.098913	0.023418
MDM4	0.018985	0.060042	0.89691	1295	3	-0.28017	0.80213	0.80391	1	15278	1	-0.28017	0.0472511
CTAGE4	0.018991	0.060059	0.89691	1296	3	-0.29666	0.7453	0.75747	1	14398	1	-0.29666	0.0472511
COX14	0.018999	0.060075	0.89691	1297	3	-0.37498	0.35123	0.49584	1	9433	1	-0.37498	0.0472511
NADK	0.019051	0.060174	0.897699	1298	2	-0.184	0.23657	0.37867	1	7260	2	-0.184	0.0468693
CYP26A1	0.019081	0.060248	0.898034	1299	2	-0.34838	0.54173	0.63729	1	12129	1	-0.34838	0.0467072
C6orf132	0.019119	0.06032	0.898034	1300	3	-0.43849	0.81446	0.8152	1	15508	1	-0.43849	0.0467072
CD109	0.019127	0.060336	0.898034	1301	3	-0.37993	0.30131	0.44479	1	8476	1	-0.37993	0.0467072
RAD9A	0.019153	0.060393	0.898195	1302	3	-0.33195	0.82759	0.82793	1	15738	1	-0.33195	0.0466294
IGSF11	0.019204	0.060494	0.898598	1303	3	-0.23983	0.86883	0.86912	1	16576	0	-0.23983	0.0464346
ATP6V1B1	0.019226	0.060546	0.898598	1304	3	-0.29164	0.95183	0.95208	1	18242	0	-0.29164	0.0464346
RRAS2	0.01925	0.060601	0.898598	1305	3	-0.48243	0.48457	0.61118	1	11621	1	-0.48243	0.0464346
LYPD4	0.019255	0.060606	0.898598	1306	1	0.00062212	0.13861	0.27834	0.990402	5439	1	0.00062212	0.00418849
DSTYK	0.01929	0.060673	0.898911	1307	3	-0.38031	0.8479	0.84825	1	16165	0	-0.38031	0.0462833
CCDC85A	0.019342	0.060794	0.899829	1308	3	-0.39009	0.39308	0.53857	1	10287	1	-0.39009	0.04584
AGTR1	0.019357	0.060828	0.899829	1309	3	-0.30617	0.068345	0.15696	0.963692	3149	1	-0.30617	0.04584
CT47A1	0.019408	0.060948	0.900714	1310	1	0.16025	0.11626	0.24385	0.988573	4775	2	0.16025	0.00499126
TRMT10B	0.019423	0.060981	0.900714	1311	3	-0.26825	0.29727	0.44068	1	8392	1	-0.26825	0.0454131
KRTCAP2	0.019458	0.061061	0.900715	1312	3	-0.19936	0.0026059	0.009327	0.766938	231	1	-0.19936	0.0454126
TSSK1B	0.019478	0.061099	0.900715	1313	2	-0.17759	0.2375	0.37962	1	7280	2	-0.17759	0.0454126
AZIN1	0.019509	0.06117	0.900715	1314	1	0.15112	0.23017	0.37216	1	7132	2	0.15112	0
RPS6KA6	0.019523	0.061201	0.900715	1315	3	-0.33042	0.77812	0.78299	1	14856	1	-0.33042	0.0454126
GTF2B	0.019527	0.061214	0.900715	1316	3	-0.49748	0.30497	0.44854	1	8548	1	-0.49748	0.0454126
BMI1	0.01956	0.061286	0.900723	1317	3	-0.28422	0.8634	0.86372	1	16459	0	-0.28422	0.0454087
CHMP4A	0.019572	0.061307	0.900723	1318	3	-0.29792	0.9694	0.9696	1	18590	0	-0.29792	0.0454087
PIP4K2B	0.019611	0.061381	0.901121	1319	2	-0.37153	0.94904	0.94924	1	18196	0	-0.37153	0.0452169
NLRP6	0.019662	0.061479	0.901691	1320	1	-0.10838	0.96607	0.96628	1	18521	0	-0.10838	0.0449423
RGS8	0.019682	0.061513	0.901691	1321	2	-0.35716	0.28727	0.43037	1	8222	1	-0.35716	0.0449423
BMP7	0.019764	0.06168	0.903067	1322	2	-0.014856	0.40003	0.5458	1	10434	2	-0.014856	0.04428
PUF60	0.019774	0.0617	0.903067	1323	3	-0.58871	0.78817	0.79157	1	15020	1	-0.58871	0.04428
MRPS18A	0.019815	0.061792	0.903731	1324	1	0.32591	0.07374	0.1671	0.97114	3324	2	0.32591	0.0127182
NUP214	0.019866	0.061899	0.903837	1325	1	-0.070321	0.15466	0.29487	0.990459	5759	1	-0.070321	0.0439099
TMEM174	0.01987	0.061911	0.903837	1326	3	-0.31031	0.94639	0.94664	1	18149	0	-0.31031	0.0439099
MED26	0.01988	0.061939	0.903837	1327	3	-0.55632	0.97168	0.97188	1	18629	0	-0.55632	0.0439099
CYP46A1	0.019952	0.062097	0.905452	1328	2	-0.28372	0.65688	0.69874	1	13290	1	-0.28372	0.0431346
PCDHGA4	0.019999	0.0622	0.905669	1329	3	-0.38345	0.37733	0.5224	1	9966	1	-0.38345	0.0430305
PSMD7	0.020002	0.062205	0.905669	1330	2	-0.39111	0.75734	0.76654	1	14572	1	-0.39111	0.0430305
STAMBP	0.020035	0.062272	0.905826	1331	2	-0.23601	0.84479	0.84508	1	16096	0	-0.23601	0.0429552
SMARCE1	0.020069	0.062353	0.905826	1332	2	-0.30245	0.51617	0.62536	1	11883	1	-0.30245	0.0429552
SMC2	0.020109	0.062431	0.905826	1333	3	-0.52367	0.53493	0.63406	1	12062	1	-0.52367	0.0429552
KCNJ5	0.020117	0.062448	0.905826	1334	2	-0.26546	0.90305	0.90329	1	17262	0	-0.26546	0.0429552
AXIN1	0.02012	0.062455	0.905826	1335	2	0.017417	0.26484	0.4074	1	7785	2	0.017417	0
GAP43	0.020154	0.062531	0.905826	1336	2	-0.23713	0.60409	0.66896	1	12717	1	-0.23713	0.0429552
ZNF414	0.020171	0.06256	0.905826	1337	3	-0.15744	0.080675	0.17992	0.97769	3559	1	-0.15744	0.0429552
ZNF33A	0.020183	0.06259	0.905826	1338	3	-0.4777	0.967	0.96723	1	18537	0	-0.4777	0.0429552
FAXC	0.020212	0.062655	0.906088	1339	3	-0.49507	0.96339	0.9636	1	18476	0	-0.49507	0.0428296
AGAP11	0.020272	0.062786	0.906659	1340	1	0.019101	0.55928	0.64588	1	12287	1	0.019101	0
PRUNE2	0.020274	0.062791	0.906659	1341	3	-0.44605	0.86246	0.86282	1	16440	0	-0.44605	0.042556
CFAP221	0.020311	0.062866	0.906659	1342	3	-0.43323	0.38185	0.52702	1	10065	1	-0.43323	0.042556
HEATR4	0.020323	0.062887	0.906659	1343	3	-0.27086	0.91906	0.91934	1	17556	0	-0.27086	0.042556
MMEL1	0.02034	0.062929	0.906659	1344	2	-0.17796	0.57689	0.65477	1	12471	1	-0.17796	0.042556
GNPTG	0.020448	0.063151	0.908629	1345	3	-0.34972	0.0062096	0.021379	0.813942	504	1	-0.34972	0.0416134
LCA5	0.020452	0.063159	0.908629	1346	3	-0.3384	0.94455	0.94482	1	18104	0	-0.3384	0.0416134
NAGK	0.020527	0.063305	0.910057	1347	1	0.099505	0.3324	0.47664	1	9092	2	0.099505	0
F7	0.020569	0.063396	0.910286	1348	3	-0.3878	0.60935	0.67178	1	12778	1	-0.3878	0.0408221
GPR68	0.020577	0.063415	0.910286	1349	3	-0.37727	0.33502	0.47932	1	9138	1	-0.37727	0.0408221
CLEC12B	0.020628	0.063525	0.911181	1350	1	-0.016759	0.76967	0.7761	1	14732	1	-0.016759	0.0403953
SLC13A3	0.020665	0.063586	0.911378	1351	3	-0.43786	0.69034	0.71943	1	13693	1	-0.43786	0.0403015
SFSWAP	0.02073	0.063718	0.912594	1352	3	-0.3264	0.87966	0.87995	1	16781	0	-0.3264	0.0397224
CLDN15	0.020832	0.063932	0.914993	1353	1	0.086514	0.55897	0.64574	1	12283	1	0.086514	0
RBBP6	0.020861	0.064	0.91509	1354	3	-0.32645	0.83363	0.83394	1	15849	0	-0.32645	0.0385362
TLL1	0.020883	0.064045	0.91509	1355	2	0.069652	0.19891	0.34012	1	6572	2	0.069652	0
KISS1	0.020908	0.06409	0.91509	1356	3	-0.38416	0.83986	0.8402	1	15998	0	-0.38416	0.0385362
CREM	0.020925	0.064128	0.91509	1357	2	-0.10929	0.14086	0.28068	0.990459	5484	2	-0.10929	0.0385362
GNPNAT1	0.020967	0.064211	0.915423	1358	3	-0.4267	0.92873	0.92898	1	17778	0	-0.4267	0.0383782
ANO6	0.020984	0.064249	0.915423	1359	2	-0.27997	0.29989	0.44335	1	8441	1	-0.27997	0.0383782
ZNF830	0.021005	0.064293	0.915423	1360	3	-0.60915	0.86766	0.86793	1	16553	0	-0.60915	0.0383782
TAF1C	0.021072	0.064436	0.916262	1361	3	-0.46956	0.44774	0.59498	1	11314	1	-0.46956	0.0379803
TMEM106A	0.021086	0.064464	0.916262	1362	3	-0.27891	0.48852	0.61289	1	11659	1	-0.27891	0.0379803
SSBP4	0.021102	0.064501	0.916262	1363	2	-0.23502	0.35922	0.50393	1	9594	1	-0.23502	0.0379803
RBX1	0.021137	0.064571	0.916262	1364	3	-0.30159	0.97075	0.97094	1	18613	0	-0.30159	0.0379803
OGT	0.021144	0.064589	0.916262	1365	3	-0.49305	0.93684	0.93708	1	17937	0	-0.49305	0.0379803
POLR3B	0.021188	0.064688	0.91679	1366	2	-0.15598	0.82346	0.82388	1	15664	1	-0.15598	0.0377301
ARIH2	0.021203	0.064721	0.91679	1367	2	-0.33898	0.95789	0.95813	1	18354	0	-0.33898	0.0377301
GPSM1	0.021239	0.064787	0.917061	1368	2	-0.15597	0.71839	0.73819	1	14050	1	-0.15597	0.0376018
CHI3L2	0.021313	0.064937	0.91851	1369	3	-0.35457	0.93384	0.93412	1	17871	0	-0.35457	0.0369161
RPL10	0.021374	0.065068	0.91969	1370	3	-0.42363	0.92738	0.92765	1	17750	0	-0.42363	0.0363585
LCE1B	0.021412	0.065141	0.920045	1371	3	-0.54706	0.76563	0.77286	1	14675	1	-0.54706	0.0361909
CERS6	0.021466	0.065264	0.92112	1372	3	-0.7399	0.96714	0.96736	1	18541	0	-0.7399	0.0356838
LRRC17	0.0215	0.065339	0.92151	1373	2	-0.17626	0.3057	0.44925	1	8567	2	-0.17626	0.0354999
CACNA1I	0.021543	0.06544	0.922251	1374	2	-0.10438	0.70966	0.73221	1	13937	1	-0.10438	0.0351509
MYPOP	0.021611	0.065572	0.923438	1375	2	-0.20548	0.37332	0.51828	1	9890	2	-0.20548	0.0345923
CHAT	0.021642	0.065632	0.923616	1376	3	-0.37466	0.92728	0.92755	1	17745	0	-0.37466	0.0345086
CTF1	0.021687	0.065731	0.924333	1377	3	-0.45011	0.8892	0.88939	1	16985	0	-0.45011	0.0341715
ALDOC	0.021747	0.06586	0.924828	1378	2	-0.18875	0.79188	0.79477	1	15096	1	-0.18875	0.033939
TRIM13	0.02176	0.065886	0.924828	1379	3	-0.35198	0.45917	0.60027	1	11415	1	-0.35198	0.033939
XRCC6	0.021773	0.065909	0.924828	1380	2	-0.35608	0.91126	0.91158	1	17421	0	-0.35608	0.033939
SPATA16	0.021798	0.065962	0.924897	1381	3	-0.24446	0.77944	0.78411	1	14877	1	-0.24446	0.0339066
NUP50	0.021873	0.066121	0.926032	1382	3	-0.32396	0.86803	0.86831	1	16559	0	-0.32396	0.033374
STRAP	0.021899	0.066182	0.926032	1383	2	-0.070625	0.7236	0.74188	1	14112	1	-0.070625	0.033374
NCCRP1	0.021901	0.066186	0.926032	1384	2	-0.24929	0.78974	0.79289	1	15050	1	-0.24929	0.033374
GPR148	0.021936	0.066257	0.92635	1385	2	-0.16922	0.037252	0.096264	0.932912	1992	2	-0.16922	0.0332249
TGS1	0.022001	0.066398	0.927135	1386	3	-0.27259	0.93632	0.93655	1	17927	0	-0.27259	0.032857
FRMD5	0.022004	0.066409	0.927135	1387	2	-0.31125	0.85611	0.85651	1	16328	0	-0.31125	0.032857
GDF6	0.022102	0.0666	0.927368	1388	2	-0.17361	0.69482	0.72234	1	13741	1	-0.17361	0.0327479
ERICH2	0.022116	0.066629	0.927368	1389	3	-0.43058	0.92415	0.92446	1	17683	0	-0.43058	0.0327479
CDH17	0.022151	0.066698	0.927368	1390	2	-0.11908	0.052125	0.12573	0.953953	2546	2	-0.11908	0.0327479
ATP6AP1L	0.022153	0.066702	0.927368	1391	2	0.055988	0.037607	0.09698	0.934678	2009	2	0.055988	0.029338
MFSD2A	0.022204	0.066807	0.927368	1392	2	-0.18678	0.86546	0.86577	1	16504	0	-0.18678	0.0327479
CCT7	0.022211	0.06682	0.927368	1393	3	-0.53988	0.96579	0.966	1	18513	0	-0.53988	0.0327479
PTPRF	0.022229	0.06686	0.927368	1394	3	-0.34157	0.88224	0.88254	1	16832	0	-0.34157	0.0327479
NR0B1	0.022237	0.066885	0.927368	1395	3	-0.3571	0.88754	0.88772	1	16944	0	-0.3571	0.0327479
TMOD4	0.022255	0.066925	0.927368	1396	3	-0.18352	0.9153	0.91563	1	17503	0	-0.18352	0.0327479
SCAMP1	0.022263	0.06694	0.927368	1397	2	-0.30061	0.87077	0.87105	1	16611	0	-0.30061	0.0327479
RPL17	0.022272	0.066952	0.927368	1398	3	-0.86249	0.57808	0.65541	1	12479	1	-0.86249	0.0327479
ZBTB43	0.022306	0.067023	0.927373	1399	1	0.13407	0.17679	0.31742	0.995799	6171	2	0.13407	0.00182831
RDH14	0.02233	0.067076	0.927373	1400	3	-0.38119	0.93097	0.93122	1	17814	0	-0.38119	0.0327456
BIRC5	0.022356	0.067123	0.927373	1401	2	-0.24301	0.71034	0.73268	1	13948	1	-0.24301	0.0327456
C7orf34	0.022374	0.067155	0.927373	1402	3	-0.29566	0.91088	0.91119	1	17410	0	-0.29566	0.0327456
HTR1E	0.022444	0.067295	0.927373	1403	3	-0.26673	0.84312	0.84345	1	16062	0	-0.26673	0.0327456
RIN2	0.022458	0.067317	0.927373	1404	3	-0.36687	0.47122	0.60545	1	11522	1	-0.36687	0.0327456
SSR1	0.022509	0.067431	0.927373	1405	2	-0.33465	0.79668	0.79899	1	15181	1	-0.33465	0.0327456
APOL6	0.022555	0.067529	0.927373	1406	3	-0.29128	0.35264	0.49725	1	9465	1	-0.29128	0.0327456
GJA10	0.022558	0.067536	0.927373	1407	3	-0.2899	0.92633	0.92659	1	17729	0	-0.2899	0.0327456
FMN2	0.022559	0.067539	0.927373	1408	2	0.0175	0.0010068	0.0036648	0.746488	93	2	0.0175	0.126977
QARS	0.02257	0.067561	0.927373	1409	3	-0.37803	0.92441	0.9247	1	17689	0	-0.37803	0.0327456
LCE2D	0.022575	0.067567	0.927373	1410	3	-0.45546	0.31518	0.45898	1	8765	1	-0.45546	0.0327456
SEMA6B	0.022597	0.067611	0.927373	1411	3	-0.3851	0.57221	0.65239	1	12415	1	-0.3851	0.0327456
OC90	0.02261	0.067636	0.927373	1412	3	-0.23113	0.95188	0.95214	1	18245	0	-0.23113	0.0327456
SRGAP2	0.022661	0.067741	0.927373	1413	3	-0.35584	0.91034	0.91065	1	17399	0	-0.35584	0.0327456
CDH10	0.022705	0.067824	0.927373	1414	3	-0.3354	0.81811	0.81871	1	15558	1	-0.3354	0.0327456
BEND2	0.022706	0.067825	0.927373	1415	3	-0.41596	0.82284	0.82327	1	15654	1	-0.41596	0.0327456
APBB1	0.022734	0.067885	0.927373	1416	3	-0.38503	0.44585	0.59305	1	11279	1	-0.38503	0.0327456
CBFB	0.022758	0.067932	0.927373	1417	2	-0.24902	0.66353	0.70266	1	13373	1	-0.24902	0.0327456
KCTD15	0.022772	0.067956	0.927373	1418	3	-0.35365	0.77072	0.7769	1	14742	1	-0.35365	0.0327456
MMAB	0.022789	0.067992	0.927373	1419	3	-0.38449	0.20086	0.34216	1	6605	1	-0.38449	0.0327456
SLC15A2	0.022807	0.068036	0.927373	1420	3	-0.35172	0.92057	0.92086	1	17597	0	-0.35172	0.0327456
MSH4	0.022813	0.068054	0.927373	1421	2	-0.034832	0.16631	0.30669	0.993657	5974	2	-0.034832	0.0327456
CD38	0.022864	0.068154	0.927476	1422	2	-0.40514	0.25156	0.39394	1	7539	1	-0.40514	0.0326973
LOC101060321	0.022883	0.068191	0.927476	1423	3	-0.56649	0.96711	0.96734	1	18539	0	-0.56649	0.0326973
SYNJ1	0.022915	0.06826	0.927476	1424	1	0.077131	0.32952	0.47371	1	9028	2	0.077131	0
HCAR1	0.022915	0.06826	0.927476	1425	2	-0.33282	0.87328	0.87359	1	16659	0	-0.33282	0.0326973
PTPRH	0.022954	0.068338	0.927476	1426	3	-0.47834	0.13083	0.26902	0.990402	5244	1	-0.47834	0.0326973
CLK4	0.023034	0.068505	0.927476	1427	3	-0.32428	0.87564	0.87594	1	16696	0	-0.32428	0.0326973
PMM1	0.023039	0.068511	0.927476	1428	3	-0.43701	0.9284	0.92865	1	17769	0	-0.43701	0.0326973
GATA4	0.023043	0.068522	0.927476	1429	3	-0.38291	0.85787	0.85824	1	16363	0	-0.38291	0.0326973
EPRS	0.023067	0.068571	0.927476	1430	3	-0.26246	0.1931	0.3342	0.999943	6467	1	-0.26246	0.0326973
TRIM33	0.023075	0.068591	0.927476	1431	3	-0.52198	0.44249	0.58963	1	11208	1	-0.52198	0.0326973
Control_72	0.023118	0.068691	0.927476	1432	2	-0.1888	0.89287	0.89306	1	17063	0	-0.1888	0.0326973
SHMT1	0.023155	0.06878	0.927476	1433	3	-0.34899	0.90505	0.90529	1	17305	0	-0.34899	0.0326973
JARID2	0.023169	0.068804	0.927476	1434	1	-0.0026369	0.83884	0.83915	1	15979	0	-0.0026369	0.0326973
CUL1	0.0232	0.06887	0.927476	1435	3	-0.36363	0.93482	0.9351	1	17898	0	-0.36363	0.0326973
PLA2G4B	0.023214	0.068904	0.927476	1436	3	-0.33686	0.70053	0.72614	1	13831	1	-0.33686	0.0326973
PNN	0.023219	0.068915	0.927476	1437	2	-0.11655	0.78365	0.78773	1	14945	1	-0.11655	0.0326973
SYDE1	0.023223	0.068924	0.927476	1438	3	-0.39386	0.36951	0.51436	1	9803	1	-0.39386	0.0326973
NR2F1	0.023223	0.068924	0.927476	1439	3	-0.43496	0.87404	0.87433	1	16672	0	-0.43496	0.0326973
TENM1	0.023272	0.069021	0.927618	1440	3	-0.37462	0.41203	0.55828	1	10634	1	-0.37462	0.0326308
RUNX3	0.023311	0.06911	0.927618	1441	3	-0.32298	0.98055	0.98078	1	18837	0	-0.32298	0.0326308
C16orf95	0.023321	0.069129	0.927618	1442	2	-0.3039	0.94138	0.94161	1	18034	0	-0.3039	0.0326308
LOC388813	0.023346	0.069181	0.927618	1443	2	-0.16703	0.37726	0.52232	1	9965	2	-0.16703	0.0326308
ANKRD36	0.023372	0.069241	0.927618	1444	1	0.22728	0.10583	0.22546	0.981354	4431	3	0.22728	0.0081743
MTTP	0.023422	0.069337	0.927618	1445	2	-0.20325	0.9068	0.90711	1	17335	0	-0.20325	0.0326308
PRX	0.023473	0.069454	0.927618	1446	2	0.036567	0.17719	0.31782	0.995896	6177	2	0.036567	0.00178601
BCAS3	0.023475	0.06946	0.927618	1447	3	-0.40056	0.92235	0.92265	1	17643	0	-0.40056	0.0326308
KCNA7	0.023488	0.069479	0.927618	1448	2	-0.31957	0.57854	0.65565	1	12480	1	-0.31957	0.0326308
BCL10	0.023524	0.069557	0.927618	1449	1	0.19885	0.18204	0.32284	0.997783	6261	2	0.19885	0.0009639
HEBP1	0.023534	0.069583	0.927618	1450	3	-0.6018	0.5946	0.66396	1	12615	1	-0.6018	0.0326308
OR4L1	0.023541	0.069601	0.927618	1451	2	-0.17777	0.80119	0.80307	1	15260	1	-0.17777	0.0326308
AACS	0.023575	0.069673	0.927618	1452	2	-0.12832	0.83502	0.83531	1	15889	0	-0.12832	0.0326308
DZANK1	0.023594	0.06971	0.927618	1453	3	-0.30786	0.97603	0.97625	1	18734	0	-0.30786	0.0326308
SUPT5H	0.023616	0.069756	0.927618	1454	3	-0.66657	0.85514	0.85554	1	16300	0	-0.66657	0.0326308
ZHX1-C8orf76	0.02362	0.069766	0.927618	1455	3	-0.33003	0.30792	0.45146	1	8619	1	-0.33003	0.0326308
TMEM42	0.023625	0.069778	0.927618	1456	2	-0.10675	0.60086	0.66724	1	12682	1	-0.10675	0.0326308
IL6ST	0.023638	0.069797	0.927618	1457	3	-0.36154	0.38068	0.52585	1	10043	1	-0.36154	0.0326308
FAM174A	0.023702	0.069925	0.928686	1458	3	-0.31782	0.10278	0.21996	0.981354	4330	1	-0.31782	0.0321311
C19orf54	0.023802	0.070141	0.929994	1459	3	-0.52406	0.56279	0.64764	1	12321	1	-0.52406	0.0315199
ESRRA	0.023879	0.070298	0.929994	1460	2	-0.1575	0.70307	0.72782	1	13862	1	-0.1575	0.0315199
ILKAP	0.023896	0.070334	0.929994	1461	3	-0.29185	0.20099	0.34231	1	6609	1	-0.29185	0.0315199
IL36A	0.02393	0.070389	0.929994	1462	2	-0.048879	0.2577	0.40009	1	7660	2	-0.048879	0.0315199
SRM	0.02394	0.07041	0.929994	1463	3	-0.33	0.3429	0.4873	1	9284	1	-0.33	0.0315199
OSBPL2	0.023944	0.070414	0.929994	1464	3	-0.3564	0.26358	0.40615	1	7758	1	-0.3564	0.0315199
CACNG1	0.02399	0.070508	0.929994	1465	3	-0.31285	0.85215	0.85253	1	16242	0	-0.31285	0.0315199
ITGAX	0.024013	0.070554	0.929994	1466	3	-0.30963	0.89096	0.89115	1	17023	0	-0.30963	0.0315199
WRN	0.024031	0.070593	0.929994	1467	2	-0.18811	0.87161	0.87192	1	16628	0	-0.18811	0.0315199
OR2A1	0.024039	0.070611	0.929994	1468	2	-0.19184	0.4266	0.57323	1	10910	1	-0.19184	0.0315199
SF3B3	0.024082	0.07068	0.929994	1469	3	-0.38668	0.95948	0.95973	1	18385	0	-0.38668	0.0315199
BRF1	0.024102	0.070723	0.929994	1470	2	-0.32937	0.83557	0.83584	1	15905	0	-0.32937	0.0315199
UPP2	0.024133	0.070789	0.929994	1471	2	-0.17659	0.28751	0.43062	1	8227	1	-0.17659	0.0315199
NELFCD	0.024174	0.070857	0.929994	1472	3	-0.35965	0.65859	0.69972	1	13310	1	-0.35965	0.0315199
PCDH15	0.024179	0.070863	0.929994	1473	3	-0.3773	0.47915	0.60888	1	11576	1	-0.3773	0.0315199
UGT3A2	0.024183	0.070871	0.929994	1474	1	0.2055	0.10303	0.22041	0.981354	4340	2	0.2055	0.0081743
LGALS4	0.024211	0.07093	0.929994	1475	3	-0.31618	0.89689	0.89709	1	17135	0	-0.31618	0.0315199
C1orf158	0.024234	0.070979	0.929994	1476	1	0.014768	0.15398	0.29417	0.990459	5743	2	0.014768	0.0041635
SNAI2	0.024239	0.07099	0.929994	1477	3	-0.31338	0.8655	0.86581	1	16506	0	-0.31338	0.0315199
TAOK1	0.024255	0.071022	0.929994	1478	2	-0.24812	0.24727	0.38956	1	7455	1	-0.24812	0.0315199
SKI	0.024308	0.071151	0.929994	1479	3	-0.3248	0.1394	0.27914	0.990402	5455	1	-0.3248	0.0315199
TARSL2	0.024317	0.071169	0.929994	1480	3	-0.36747	0.95505	0.95526	1	18298	0	-0.36747	0.0315199
ECHDC3	0.024335	0.071209	0.929994	1481	2	-0.30791	0.68401	0.7153	1	13615	1	-0.30791	0.0315199
PCDHGB7	0.024354	0.071242	0.929994	1482	3	-0.2771	0.21702	0.35872	1	6884	1	-0.2771	0.0315199
SP5	0.024382	0.071302	0.929994	1483	3	-0.42255	0.98057	0.98079	1	18838	0	-0.42255	0.0315199
LHFPL4	0.024391	0.071323	0.929994	1484	3	-0.54066	0.26866	0.41125	1	7875	1	-0.54066	0.0315199
SVOPL	0.024407	0.071363	0.929994	1485	3	-0.6031	0.42339	0.56994	1	10845	1	-0.6031	0.0315199
ZNF45	0.024425	0.071397	0.929994	1486	2	-0.26445	0.15183	0.29194	0.990459	5701	1	-0.26445	0.0315199
SSU72	0.024462	0.071481	0.929994	1487	2	-0.44689	0.83839	0.83869	1	15965	0	-0.44689	0.0315199
ZNF761	0.024465	0.071487	0.929994	1488	3	-0.29989	0.9788	0.979	1	18800	0	-0.29989	0.0315199
HYI	0.024493	0.071541	0.929994	1489	3	-0.34345	0.97369	0.97388	1	18675	0	-0.34345	0.0315199
CNOT3	0.024538	0.071628	0.929994	1490	3	-0.38632	0.9603	0.96055	1	18406	0	-0.38632	0.0315199
FCRL2	0.024579	0.071711	0.929994	1491	3	-0.37352	0.09437	0.20492	0.980595	4042	1	-0.37352	0.0315199
SNAPC1	0.024582	0.071718	0.929994	1492	3	-0.47444	0.97303	0.97322	1	18658	0	-0.47444	0.0315199
GPT	0.024589	0.071735	0.929994	1493	3	-0.26486	0.94493	0.9452	1	18113	0	-0.26486	0.0315199
NGLY1	0.024597	0.071752	0.929994	1494	2	-0.24155	0.11928	0.24916	0.990402	4864	1	-0.24155	0.0315199
CBY1	0.024741	0.072048	0.933206	1495	3	-0.26277	0.18927	0.33026	0.999943	6390	1	-0.26277	0.0300225
TCP10L2	0.024769	0.072114	0.933436	1496	2	-0.11278	0.18897	0.32995	0.999943	6383	2	-0.11278	0.0299155
ATXN10	0.024842	0.072267	0.93404	1497	2	-0.17406	0.35022	0.49482	1	9409	1	-0.17406	0.0296345
HSD11B1	0.024878	0.072336	0.93404	1498	2	-0.34022	0.95051	0.95075	1	18224	0	-0.34022	0.0296345
FAR2	0.024928	0.072438	0.93404	1499	3	-0.43351	0.68834	0.71809	1	13665	1	-0.43351	0.0296345
ADAM11	0.024932	0.072446	0.93404	1500	3	-0.39003	0.97752	0.9777	1	18769	0	-0.39003	0.0296345
PIDD1	0.024932	0.072446	0.93404	1501	3	-0.29305	0.087687	0.19277	0.97769	3810	1	-0.29305	0.0296345
PIK3CB	0.02496	0.072495	0.93404	1502	2	-0.31815	0.79653	0.79885	1	15176	1	-0.31815	0.0296345
AURKB	0.024987	0.072551	0.93404	1503	3	-0.43402	0.33316	0.47742	1	9105	1	-0.43402	0.0296345
NUTF2	0.024994	0.072563	0.93404	1504	3	-0.40264	0.93613	0.93639	1	17922	0	-0.40264	0.0296345
RAD54B	0.025031	0.072634	0.93404	1505	3	-0.33892	0.22746	0.36943	1	7089	1	-0.33892	0.0296345
DGKG	0.025045	0.07266	0.93404	1506	1	0.43731	0.00012993	0.00051361	0.397822	25	2	0.43731	0.400311
CETP	0.02506	0.072692	0.93404	1507	2	-0.32396	0.64029	0.68903	1	13129	1	-0.32396	0.0296345
OR5B17	0.025096	0.072776	0.934511	1508	3	-0.23831	0.87124	0.87152	1	16622	0	-0.23831	0.0294156
ESRRB	0.02513	0.072847	0.934644	1509	3	-0.48049	0.5376	0.63532	1	12089	1	-0.48049	0.0293538
MGST3	0.025146	0.072883	0.934644	1510	2	0.24796	0.028436	0.078346	0.923054	1637	2	0.24796	0.0347729
YIPF1	0.025169	0.072932	0.934648	1511	2	-0.20864	0.15206	0.29218	0.990459	5706	2	-0.20864	0.0293519
CGA	0.025248	0.0731	0.934662	1512	3	-0.23322	0.37795	0.52301	1	9986	1	-0.23322	0.0293454
ITPR3	0.02527	0.073147	0.934662	1513	3	-0.37009	0.90377	0.90401	1	17276	0	-0.37009	0.0293454
TMLHE	0.025298	0.073206	0.934662	1514	2	0.18067	0.015983	0.051889	0.887703	1126	2	0.18067	0.0517323
SNRNP40	0.025305	0.073225	0.934662	1515	3	-0.42845	0.69744	0.72409	1	13778	1	-0.42845	0.0293454
ZFC3H1	0.02531	0.073236	0.934662	1516	3	-0.47835	0.83413	0.83442	1	15860	0	-0.47835	0.0293454
MRPL35	0.025315	0.073245	0.934662	1517	3	-0.52544	0.97489	0.97507	1	18704	0	-0.52544	0.0293454
UBL3	0.025325	0.073271	0.934662	1518	3	-0.40227	0.97986	0.98006	1	18826	0	-0.40227	0.0293454
HIBADH	0.025349	0.073328	0.934777	1519	3	-0.36143	0.83812	0.83842	1	15959	0	-0.36143	0.029292
APOBEC3A	0.02538	0.073387	0.934911	1520	3	-0.42624	0.92126	0.92156	1	17613	0	-0.42624	0.0292297
C17orf70	0.02545	0.073535	0.935888	1521	3	-0.18799	0.9672	0.96742	1	18542	0	-0.18799	0.0287761
CFL1	0.025462	0.07356	0.935888	1522	3	-0.57099	0.95963	0.95987	1	18389	0	-0.57099	0.0287761
DPEP1	0.025501	0.073645	0.936352	1523	2	-0.22649	0.073428	0.16651	0.97114	3315	1	-0.22649	0.0285609
DNAJC27	0.025552	0.073748	0.937044	1524	2	-0.19504	0.68989	0.71912	1	13688	1	-0.19504	0.02824
IGFBP7	0.025653	0.073964	0.938059	1525	2	-0.25957	0.29822	0.44168	1	8411	1	-0.25957	0.0277698
VDAC1	0.025655	0.07397	0.938059	1526	2	-0.26755	0.51028	0.62267	1	11837	1	-0.26755	0.0277698
SKP1	0.025672	0.074005	0.938059	1527	3	-0.42429	0.95664	0.95685	1	18330	0	-0.42429	0.0277698
ATG13	0.025704	0.074058	0.938059	1528	3	-0.28237	0.62342	0.67955	1	12941	1	-0.28237	0.0277698
DET1	0.025711	0.07407	0.938059	1529	2	-0.21251	0.81901	0.81958	1	15573	1	-0.21251	0.0277698
CCDC114	0.025754	0.074159	0.938572	1530	2	-0.094555	0.83942	0.83976	1	15988	0	-0.094555	0.0275324
NAGS	0.025805	0.074265	0.939297	1531	3	-0.33774	0.12346	0.25638	0.990402	5005	1	-0.33774	0.0271971
CBLN3	0.025856	0.074373	0.939971	1532	1	-0.018198	0.41556	0.56188	1	10695	1	-0.018198	0.0268855
ELN	0.025878	0.074415	0.939971	1533	3	-0.3708	0.86458	0.86488	1	16491	0	-0.3708	0.0268855
STOM	0.025932	0.07453	0.940804	1534	2	-0.22457	0.69818	0.72459	1	13793	1	-0.22457	0.0265008
LRTOMT	0.026008	0.074693	0.941616	1535	1	0.05441	0.41174	0.55797	1	10627	2	0.05441	0
KIAA0825	0.026053	0.074791	0.941616	1536	3	-0.26613	0.7529	0.76317	1	14510	1	-0.26613	0.0261262
PYCRL	0.026058	0.074802	0.941616	1537	2	-0.21889	0.42803	0.57469	1	10935	1	-0.21889	0.0261262
FAM53C	0.026062	0.074815	0.941616	1538	2	-0.27613	0.4641	0.60238	1	11455	1	-0.27613	0.0261262
FCER1G	0.026109	0.074913	0.941616	1539	3	-0.21675	0.92477	0.92504	1	17697	0	-0.21675	0.0261262
TTC24	0.026136	0.074975	0.941616	1540	3	-0.37671	0.92058	0.92087	1	17598	0	-0.37671	0.0261262
HAPLN2	0.02616	0.075021	0.941616	1541	2	-0.13766	0.51248	0.62368	1	11864	1	-0.13766	0.0261262
TNFRSF8	0.026168	0.075044	0.941616	1542	3	-0.35262	0.8528	0.85316	1	16253	0	-0.35262	0.0261262
ACOT11	0.026202	0.075112	0.941616	1543	2	-0.12364	0.20416	0.34551	1	6656	2	-0.12364	0.0261262
HIST4H4	0.02621	0.075128	0.941616	1544	2	-0.0078681	0.33129	0.47551	1	9068	2	-0.0078681	0.0261262
SOX14	0.026211	0.075129	0.941616	1545	2	-0.052326	0.14723	0.28731	0.990459	5608	2	-0.052326	0.0261262
R3HCC1	0.026261	0.075225	0.942208	1546	1	0.21623	0.24304	0.38523	1	7378	2	0.21623	0
ARL17B	0.026289	0.075288	0.942208	1547	3	-0.34918	0.76816	0.77491	1	14709	1	-0.34918	0.0258532
C21orf59	0.026311	0.075344	0.942208	1548	2	-0.51806	0.92318	0.92348	1	17659	0	-0.51806	0.0258532
ZNF230	0.02635	0.075427	0.942208	1549	3	-0.30386	0.93125	0.9315	1	17822	0	-0.30386	0.0258532
AKAP6	0.026362	0.075447	0.942208	1550	3	-0.3005	0.10843	0.23017	0.981354	4533	1	-0.3005	0.0258532
WDR31	0.026397	0.075518	0.942208	1551	2	-0.2676	0.66007	0.7006	1	13331	1	-0.2676	0.0258532
PPP1R12B	0.026415	0.075563	0.942208	1552	3	-0.37302	0.51031	0.62269	1	11838	1	-0.37302	0.0258532
MTRNR2L6	0.026454	0.075644	0.942208	1553	3	-0.35495	0.73892	0.75279	1	14317	1	-0.35495	0.0258532
TPGS2	0.026462	0.075662	0.942208	1554	2	-0.23312	0.72524	0.74302	1	14133	1	-0.23312	0.0258532
AHCYL1	0.026463	0.075663	0.942208	1555	1	0.0087565	0.11703	0.2452	0.989226	4799	1	0.0087565	0.00470448
KRT84	0.026513	0.075763	0.942856	1556	3	-0.29941	0.98072	0.98093	1	18839	0	-0.29941	0.0255546
CANX	0.026556	0.075867	0.942862	1557	2	-0.092017	0.030305	0.082183	0.924334	1721	2	-0.092017	0.0255519
NAALADL2	0.026575	0.075904	0.942862	1558	3	-0.38388	0.87013	0.87042	1	16601	0	-0.38388	0.0255519
PRRG1	0.026584	0.075923	0.942862	1559	3	-0.41462	0.38962	0.53499	1	10219	1	-0.41462	0.0255519
FAM214B	0.026615	0.075988	0.942862	1560	3	-0.42393	0.68843	0.71816	1	13668	1	-0.42393	0.0255519
MGLL	0.026625	0.076007	0.942862	1561	3	-0.40345	0.012774	0.042079	0.87725	925	1	-0.40345	0.0255519
BARD1	0.026666	0.076089	0.943272	1562	2	-0.17747	0.88793	0.88813	1	16955	0	-0.17747	0.0253631
POU2F2	0.026716	0.076204	0.944088	1563	1	0.0073844	0.44429	0.59143	1	11241	1	0.0073844	0
BUD13	0.026757	0.076286	0.944497	1564	3	-0.40493	0.69626	0.72331	1	13763	1	-0.40493	0.0247994
TEKT4	0.0268	0.076368	0.944912	1565	2	-0.10822	0.13327	0.27282	0.990402	5321	2	-0.10822	0.0246086
SLCO6A1	0.026828	0.076428	0.945055	1566	2	-0.32803	0.63369	0.6853	1	13057	1	-0.32803	0.0245429
CPSF4L	0.026868	0.076513	0.9455	1567	2	-0.25373	0.21788	0.35959	1	6901	1	-0.25373	0.0243385
CEP83	0.026919	0.076603	0.94574	1568	2	-0.1438	0.93368	0.93397	1	17868	0	-0.1438	0.0242282
DUSP8	0.02693	0.07663	0.94574	1569	3	-0.36252	0.83371	0.83402	1	15851	0	-0.36252	0.0242282
HYAL1	0.026969	0.076707	0.945979	1570	2	-0.059789	0.51974	0.62704	1	11921	1	-0.059789	0.0241185
CALHM1	0.026989	0.076747	0.945979	1571	3	-0.3887	0.70203	0.72713	1	13846	1	-0.3887	0.0241185
FEN1	0.02702	0.076808	0.946127	1572	2	-0.1774	0.13292	0.27245	0.990402	5313	2	-0.1774	0.0240506
DENND1B	0.027071	0.076913	0.946822	1573	3	-0.70997	0.48777	0.61256	1	11653	1	-0.70997	0.0237317
GPS1	0.027095	0.076968	0.946894	1574	3	-0.32043	0.93195	0.93222	1	17834	0	-0.32043	0.0236986
CYR61	0.027137	0.077057	0.94738	1575	3	-0.35876	0.68349	0.71498	1	13611	1	-0.35876	0.0234758
CYSTM1	0.027195	0.077184	0.947869	1576	3	-0.46376	0.79228	0.7951	1	15102	1	-0.46376	0.0232517
KAT8	0.027214	0.077229	0.947869	1577	2	-0.21115	0.35521	0.49987	1	9522	2	-0.21115	0.0232517
PRRX2	0.027222	0.077243	0.947869	1578	1	0.058808	0.13971	0.27946	0.990402	5460	2	0.058808	0.00418849
SLC5A5	0.027271	0.077345	0.94796	1579	2	-0.3128	0.82885	0.82916	1	15764	0	-0.3128	0.02321
GK2	0.027273	0.077349	0.94796	1580	2	-0.14914	0.82741	0.82776	1	15734	1	-0.14914	0.02321
LRRTM2	0.027324	0.077448	0.948283	1581	1	-0.066649	0.72869	0.74548	1	14175	1	-0.066649	0.023062
GSKIP	0.027336	0.077473	0.948283	1582	3	-0.34086	0.65459	0.69736	1	13264	1	-0.34086	0.023062
BIK	0.027374	0.07755	0.948628	1583	2	-0.15364	0.90023	0.90046	1	17197	0	-0.15364	0.0229041
ACVR2B	0.027425	0.07765	0.94876	1584	1	0.16864	0.24039	0.38257	1	7334	2	0.16864	0
MYL9	0.027442	0.077685	0.94876	1585	2	-0.29169	0.74842	0.75979	1	14445	1	-0.29169	0.0228436
SPOCK3	0.027475	0.077755	0.94876	1586	1	-0.46776	0.84551	0.8458	1	16109	0	-0.46776	0.0228436
TCTEX1D2	0.027499	0.077805	0.94876	1587	2	-0.36107	0.17076	0.31129	0.995287	6053	1	-0.36107	0.0228436
RPL22	0.0275	0.077806	0.94876	1588	3	-0.46776	0.97394	0.97414	1	18682	0	-0.46776	0.0228436
OLFM1	0.027526	0.077855	0.94876	1589	1	0.0034366	0.80247	0.80423	1	15284	1	0.0034366	0
FAF2	0.027577	0.077966	0.949141	1590	3	-0.21988	0.98111	0.9813	1	18851	0	-0.21988	0.0226693
LYRM7	0.027627	0.078089	0.949141	1591	2	-0.06735	0.10839	0.23009	0.981354	4531	2	-0.06735	0.0226693
TMEM246	0.027655	0.078132	0.949141	1592	3	-0.35471	0.38127	0.52644	1	10052	1	-0.35471	0.0226693
GPX3	0.027665	0.078151	0.949141	1593	3	-0.3162	0.65435	0.69723	1	13263	1	-0.3162	0.0226693
ALOX5AP	0.027678	0.078178	0.949141	1594	2	-0.31246	0.78168	0.78605	1	14913	1	-0.31246	0.0226693
KCNJ11	0.02768	0.078183	0.949141	1595	2	-0.37641	0.94931	0.94951	1	18203	0	-0.37641	0.0226693
MAP3K13	0.027708	0.078246	0.949141	1596	3	-0.36785	0.9774	0.97758	1	18766	0	-0.36785	0.0226693
PAGE4	0.027728	0.078289	0.949141	1597	1	0.057707	0.2759	0.41873	1	7993	2	0.057707	0
METTL20	0.027746	0.078327	0.949141	1598	3	-0.4321	0.75782	0.76689	1	14578	1	-0.4321	0.0226693
TAOK2	0.027811	0.078468	0.950145	1599	3	-0.31452	0.9794	0.9796	1	18808	0	-0.31452	0.0222101
USP17L29	0.027829	0.078508	0.950145	1600	2	-0.25552	0.25143	0.3938	1	7534	1	-0.25552	0.0222101
CDC20	0.027874	0.078612	0.950285	1601	3	-0.54278	0.10259	0.21963	0.981354	4321	1	-0.54278	0.0221461
UBXN10	0.02788	0.078624	0.950285	1602	1	0.033368	0.23836	0.38047	1	7292	2	0.033368	0
PPP6C	0.028027	0.078937	0.950285	1603	3	-0.26109	0.27188	0.41459	1	7926	1	-0.26109	0.0221461
PTPN12	0.028032	0.078944	0.950285	1604	2	-0.081549	0.033682	0.089123	0.930886	1845	1	-0.081549	0.0221461
PF4	0.028082	0.079056	0.950285	1605	2	-0.34525	0.7886	0.79194	1	15027	1	-0.34525	0.0221461
OR1J1	0.028083	0.07906	0.950285	1606	3	-0.34271	0.46206	0.60152	1	11436	1	-0.34271	0.0221461
PLCB2	0.028098	0.079092	0.950285	1607	3	-0.34554	0.41804	0.56442	1	10752	1	-0.34554	0.0221461
CRISP3	0.0281	0.0791	0.950285	1608	2	-0.16349	0.043362	0.10852	0.945991	2217	2	-0.16349	0.0221461
ZNF468	0.028118	0.079139	0.950285	1609	3	-0.32931	0.96019	0.96042	1	18402	0	-0.32931	0.0221461
FOXB2	0.028129	0.07916	0.950285	1610	2	-0.13545	0.78435	0.78833	1	14959	1	-0.13545	0.0221461
ARL13A	0.028133	0.079166	0.950285	1611	2	-0.26661	0.69613	0.72324	1	13761	1	-0.26661	0.0221461
NTRK1	0.028144	0.079184	0.950285	1612	3	-0.38461	0.96828	0.96849	1	18566	0	-0.38461	0.0221461
PAX9	0.028179	0.079249	0.950285	1613	3	-0.38141	0.58452	0.65869	1	12530	1	-0.38141	0.0221461
FUS	0.028183	0.079256	0.950285	1614	2	-0.099116	0.8716	0.87191	1	16627	0	-0.099116	0.0221461
LSM14B	0.028273	0.079432	0.950285	1615	2	-0.2986	0.58691	0.65996	1	12548	1	-0.2986	0.0221461
LEKR1	0.028284	0.079457	0.950285	1616	2	-0.17677	0.51919	0.62678	1	11917	1	-0.17677	0.0221461
NUF2	0.028302	0.07948	0.950285	1617	2	-0.50769	0.86879	0.86908	1	16574	0	-0.50769	0.0221461
SOGA1	0.028312	0.079499	0.950285	1618	2	-0.19477	0.25092	0.39328	1	7528	2	-0.19477	0.0221461
MBOAT7	0.028335	0.079553	0.950285	1619	2	0.0012803	0.30118	0.44466	1	8473	2	0.0012803	0
U2SURP	0.028357	0.079603	0.950285	1620	3	-0.51688	0.96638	0.96659	1	18525	0	-0.51688	0.0221461
RPL9	0.02836	0.07961	0.950285	1621	3	-0.7122	0.15452	0.29473	0.990459	5755	1	-0.7122	0.0221461
EIF3F	0.028386	0.07966	0.950285	1622	2	0.065618	0.1039	0.22195	0.981354	4371	2	0.065618	0.0081743
DOCK4	0.028398	0.079688	0.950285	1623	2	-0.33489	0.7582	0.76716	1	14583	1	-0.33489	0.0221461
MAP1LC3A	0.028403	0.079697	0.950285	1624	3	-0.47866	0.18551	0.3264	0.999704	6322	1	-0.47866	0.0221461
ARMCX5-GPRASP2	0.028474	0.079841	0.951028	1625	3	-0.30964	0.26411	0.40668	1	7769	1	-0.30964	0.0218067
DOK6	0.028487	0.079868	0.951028	1626	2	-0.2171	0.66739	0.705	1	13421	1	-0.2171	0.0218067
SLC22A17	0.028504	0.079907	0.951028	1627	2	-0.32062	0.91472	0.91504	1	17490	0	-0.32062	0.0218067
KAT5	0.028537	0.079971	0.951204	1628	2	-0.10073	0.92801	0.92829	1	17762	0	-0.10073	0.0217263
ARF1	0.028588	0.080081	0.951471	1629	2	0.012283	0.22675	0.36869	1	7074	2	0.012283	0
ZNF280B	0.028612	0.080134	0.951471	1630	3	-0.3037	0.91555	0.91588	1	17508	0	-0.3037	0.0216044
PPP1CA	0.028658	0.080231	0.951471	1631	3	-0.3145	0.50136	0.61861	1	11761	1	-0.3145	0.0216044
SUB1	0.028689	0.080303	0.951471	1632	2	-0.30581	0.5629	0.6477	1	12323	1	-0.30581	0.0216044
TMEM217	0.02872	0.08035	0.951471	1633	3	-0.31728	0.956	0.95621	1	18317	0	-0.31728	0.0216044
RBM4	0.028735	0.080387	0.951471	1634	3	-0.50332	0.82032	0.82079	1	15600	1	-0.50332	0.0216044
CXXC4	0.028737	0.080387	0.951471	1635	2	-0.14808	0.32677	0.47083	1	8980	1	-0.14808	0.0216044
RGS9	0.028739	0.080393	0.951471	1636	2	-0.10408	0.58903	0.66104	1	12567	1	-0.10408	0.0216044
SLC28A2	0.028807	0.080544	0.951471	1637	3	-0.35848	0.62637	0.68117	1	12971	1	-0.35848	0.0216044
WNK1	0.028853	0.080651	0.951471	1638	3	-0.47302	0.56633	0.64943	1	12357	1	-0.47302	0.0216044
AKT3	0.028863	0.080669	0.951471	1639	3	-0.35346	0.96996	0.97016	1	18596	0	-0.35346	0.0216044
KRT19	0.028872	0.080689	0.951471	1640	3	-0.36875	0.80268	0.80442	1	15288	1	-0.36875	0.0216044
TAL1	0.028901	0.080744	0.951471	1641	2	-0.26996	0.71026	0.73262	1	13947	1	-0.26996	0.0216044
USP32	0.028941	0.080816	0.951471	1642	1	0.096068	0.0056439	0.019526	0.811498	464	1	0.096068	0.0907125
TBC1D3F	0.02896	0.080853	0.951471	1643	3	-0.47047	0.94145	0.94169	1	18037	0	-0.47047	0.0216044
PARP15	0.028977	0.08089	0.951471	1644	3	-0.35917	0.74997	0.76096	1	14467	1	-0.35917	0.0216044
VGLL2	0.028992	0.080919	0.951471	1645	2	-0.11361	0.59987	0.66671	1	12672	1	-0.11361	0.0216044
GNB2	0.029038	0.081007	0.951471	1646	2	-0.15402	0.17068	0.31121	0.995287	6051	2	-0.15402	0.0216044
POLR3K	0.029043	0.081015	0.951471	1647	1	0.040466	0.83119	0.83154	1	15806	0	0.040466	0
UTRN	0.029047	0.081023	0.951471	1648	2	-0.25752	0.18259	0.32343	0.997783	6275	1	-0.25752	0.0216044
MPST	0.029049	0.081025	0.951471	1649	3	-0.49876	0.94685	0.94708	1	18161	0	-0.49876	0.0216044
PTGDS	0.029093	0.081132	0.952142	1650	3	-0.2448	0.87621	0.87652	1	16709	0	-0.2448	0.0212983
SETD8	0.029144	0.081235	0.952777	1651	3	-0.26963	0.83425	0.83454	1	15865	0	-0.26963	0.0210087
COL17A1	0.029194	0.081344	0.953116	1652	2	-0.042639	0.23357	0.37565	1	7195	2	-0.042639	0.0208542
B3GALT6	0.029204	0.081363	0.953116	1653	3	-0.33575	0.9578	0.95803	1	18352	0	-0.33575	0.0208542
TDP1	0.029349	0.081644	0.953116	1654	3	-0.25839	0.9085	0.9088	1	17361	0	-0.25839	0.0208542
FLVCR2	0.029369	0.081684	0.953116	1655	2	-0.27158	0.58587	0.65942	1	12541	1	-0.27158	0.0208542
S100A2	0.029391	0.081728	0.953116	1656	3	-0.46788	0.5903	0.66169	1	12576	1	-0.46788	0.0208542
NELL2	0.029396	0.08174	0.953116	1657	1	0.07061	0.57404	0.65331	1	12434	1	0.07061	0
OR6C75	0.029396	0.08174	0.953116	1658	3	-0.24186	0.47041	0.60509	1	11514	1	-0.24186	0.0208542
CWC25	0.029438	0.081821	0.953116	1659	2	-0.14617	0.35722	0.50188	1	9552	2	-0.14617	0.0208542
CCDC101	0.029487	0.081926	0.953116	1660	3	-0.36696	0.17916	0.31991	0.997433	6210	1	-0.36696	0.0208542
STX8	0.029506	0.081955	0.953116	1661	3	-0.29211	0.85117	0.85155	1	16224	0	-0.29211	0.0208542
TSHZ3	0.029516	0.081973	0.953116	1662	2	-0.14764	0.21133	0.35285	1	6773	1	-0.14764	0.0208542
MAN2A2	0.029556	0.082048	0.953116	1663	2	-0.24915	0.46977	0.60481	1	11506	1	-0.24915	0.0208542
STAT3	0.029563	0.08206	0.953116	1664	3	-0.33071	0.97499	0.97518	1	18706	0	-0.33071	0.0208542
CCDC27	0.029598	0.082131	0.953116	1665	2	-0.20515	0.90699	0.90731	1	17337	0	-0.20515	0.0208542
TPCN2	0.029649	0.082236	0.953116	1666	1	0.0022875	0.31401	0.4578	1	8745	1	0.0022875	0
COX5B	0.029652	0.082246	0.953116	1667	3	-0.4257	0.96633	0.96655	1	18524	0	-0.4257	0.0208542
OSTM1	0.029673	0.082286	0.953116	1668	2	-0.3349	0.13343	0.27299	0.990402	5325	1	-0.3349	0.0208542
EGR2	0.029678	0.082302	0.953116	1669	3	-0.32792	0.91074	0.91106	1	17408	0	-0.32792	0.0208542
C9orf172	0.029683	0.082312	0.953116	1670	2	-0.10424	0.13171	0.27055	0.990402	5277	2	-0.10424	0.0208542
C19orf71	0.029699	0.082343	0.953116	1671	2	-0.27646	0.43506	0.58193	1	11070	1	-0.27646	0.0208542
USP50	0.029723	0.082402	0.953116	1672	3	-0.59319	0.97575	0.97597	1	18725	0	-0.59319	0.0208542
GNE	0.02973	0.082415	0.953116	1673	3	-0.33902	0.9588	0.95903	1	18373	0	-0.33902	0.0208542
CD300LD	0.02975	0.082452	0.953116	1674	1	-0.030987	0.48375	0.61082	1	11615	1	-0.030987	0.0208542
ANO1	0.029783	0.082526	0.953116	1675	3	-0.46967	0.87614	0.87645	1	16706	0	-0.46967	0.0208542
CCDC8	0.02982	0.082601	0.953116	1676	3	-0.32022	0.91832	0.91862	1	17548	0	-0.32022	0.0208542
RBFOX3	0.029851	0.082651	0.953116	1677	3	-0.19574	0.71637	0.73673	1	14024	1	-0.19574	0.0208542
FLNC	0.02988	0.082719	0.953116	1678	2	-0.20937	0.37719	0.52225	1	9964	2	-0.20937	0.0208542
ANXA4	0.029901	0.082766	0.953116	1679	3	-0.31019	0.90932	0.90964	1	17379	0	-0.31019	0.0208542
AFM	0.029901	0.082766	0.953116	1680	2	-0.09336	0.024741	0.070561	0.916832	1484	2	-0.09336	0.0208542
NAA38	0.029946	0.082859	0.953116	1681	3	-0.35767	0.43354	0.58039	1	11036	1	-0.35767	0.0208542
GSTM5	0.029961	0.082893	0.953116	1682	3	-0.40514	0.02195	0.064756	0.910621	1377	1	-0.40514	0.0208542
SMG1	0.029998	0.082963	0.953116	1683	3	-0.33671	0.95503	0.95524	1	18297	0	-0.33671	0.0208542
BEND7	0.030002	0.08297	0.953116	1684	1	0.11764	0.1231	0.25575	0.990402	4995	3	0.11764	0.00418849
C1orf204	0.030018	0.083003	0.953116	1685	2	-0.17406	0.23678	0.3789	1	7262	1	-0.17406	0.0208542
CCDC184	0.030053	0.083077	0.953116	1686	2	-0.25383	0.43723	0.58416	1	11110	1	-0.25383	0.0208542
LRRCC1	0.030067	0.083103	0.953116	1687	3	-0.30675	0.1704	0.31091	0.995287	6044	1	-0.30675	0.0208542
TMOD1	0.030103	0.083178	0.953116	1688	2	-0.23143	0.68338	0.71491	1	13608	1	-0.23143	0.0208542
LILRA6	0.030122	0.08322	0.953116	1689	3	-0.39223	0.53058	0.63205	1	12019	1	-0.39223	0.0208542
BLOC1S3	0.030167	0.083321	0.953116	1690	3	-0.31126	0.046206	0.11423	0.947209	2329	1	-0.31126	0.0208542
DHRS2	0.030176	0.083339	0.953116	1691	3	-0.37499	0.923	0.92332	1	17656	0	-0.37499	0.0208542
CCDC86	0.030204	0.083395	0.953116	1692	2	0.55067	0.011191	0.037206	0.865217	830	2	0.55067	0.062875
CLDND2	0.030216	0.083417	0.953116	1693	3	-0.33521	0.8151	0.8158	1	15519	1	-0.33521	0.0208542
TEX14	0.030246	0.083469	0.953116	1694	2	-0.29672	0.97073	0.97093	1	18611	0	-0.29672	0.0208542
TRAPPC5	0.030255	0.083484	0.953116	1695	1	0.2552	0.048609	0.1189	0.948642	2426	2	0.2552	0.0228977
HDX	0.030305	0.08359	0.953116	1696	1	0.17268	0.10712	0.22777	0.981354	4482	2	0.17268	0.0081743
UGDH	0.030355	0.083704	0.953116	1697	2	-0.30365	0.95569	0.95592	1	18312	0	-0.30365	0.0208542
SLC27A3	0.030368	0.083732	0.953116	1698	3	-0.56163	0.90103	0.90129	1	17212	0	-0.56163	0.0208542
TUBA8	0.030406	0.083796	0.953116	1699	3	-0.26921	0.4354	0.58226	1	11076	1	-0.26921	0.0208542
TTC23L	0.030415	0.083813	0.953116	1700	2	-0.23296	0.92405	0.92436	1	17679	0	-0.23296	0.0208542
MX2	0.030456	0.083898	0.953116	1701	3	-0.25474	0.90493	0.90516	1	17303	0	-0.25474	0.0208542
PHACTR3	0.030507	0.084005	0.953116	1702	3	-0.38292	0.96807	0.96827	1	18562	0	-0.38292	0.0208542
HIST1H2BD	0.030544	0.084075	0.953116	1703	2	-0.26482	0.82563	0.826	1	15708	1	-0.26482	0.0208542
HDAC2	0.030544	0.084075	0.953116	1704	3	-0.27613	0.78802	0.79145	1	15016	1	-0.27613	0.0208542
STX6	0.030549	0.084085	0.953116	1705	3	-0.29692	0.86743	0.8677	1	16544	0	-0.29692	0.0208542
ELK4	0.030557	0.084098	0.953116	1706	2	-0.036078	0.29268	0.43599	1	8299	2	-0.036078	0.0208542
MROH1	0.030564	0.084112	0.953116	1707	2	-0.16873	0.4454	0.59258	1	11269	2	-0.16873	0.0208542
SKAP1	0.030603	0.084192	0.953116	1708	3	-0.41552	0.86512	0.86543	1	16501	0	-0.41552	0.0208542
RBM42	0.030608	0.084201	0.953116	1709	2	-0.29875	0.75871	0.76757	1	14588	1	-0.29875	0.0208542
FUK	0.030614	0.084212	0.953116	1710	3	-0.30463	0.2013	0.34263	1	6614	1	-0.30463	0.0208542
PTGER2	0.03064	0.084269	0.953116	1711	3	-0.32281	0.31085	0.45452	1	8684	1	-0.32281	0.0208542
Control_15	0.030656	0.08431	0.953116	1712	3	-0.35396	0.40789	0.55395	1	10560	1	-0.35396	0.0208542
IGSF5	0.030658	0.084316	0.953116	1713	2	-0.017725	0.13205	0.27115	0.990402	5290	2	-0.017725	0.0208542
TFF3	0.030699	0.084405	0.953246	1714	3	-0.41652	0.50707	0.62119	1	11807	1	-0.41652	0.020795
NUAK1	0.030709	0.084426	0.953246	1715	1	0.1294	0.32382	0.46781	1	8923	2	0.1294	0
DMKN	0.030779	0.084566	0.953892	1716	3	-0.31319	0.32103	0.46499	1	8883	1	-0.31319	0.0205008
ADORA1	0.03079	0.084593	0.953892	1717	3	-0.44513	0.9521	0.95236	1	18251	0	-0.44513	0.0205008
CNTNAP2	0.030819	0.084661	0.953892	1718	3	-0.27328	0.93068	0.93092	1	17810	0	-0.27328	0.0205008
THSD4	0.030881	0.084797	0.953892	1719	3	-0.34705	0.94667	0.94689	1	18157	0	-0.34705	0.0205008
MMP21	0.030886	0.084805	0.953892	1720	3	-0.38157	0.97828	0.97848	1	18786	0	-0.38157	0.0205008
USP5	0.030911	0.08485	0.953892	1721	2	-0.16682	0.83364	0.83395	1	15850	0	-0.16682	0.0205008
GNL2	0.030923	0.084879	0.953892	1722	2	-0.33677	0.93578	0.93605	1	17916	0	-0.33677	0.0205008
MEGF10	0.030951	0.084939	0.953892	1723	3	-0.27342	0.97804	0.97824	1	18780	0	-0.27342	0.0205008
PDE2A	0.030961	0.084958	0.953892	1724	1	0.22094	0.039916	0.10158	0.94069	2089	2	0.22094	0.0265535
RASSF7	0.030977	0.084982	0.953892	1725	3	-0.33865	0.86311	0.86344	1	16452	0	-0.33865	0.0205008
CHERP	0.031062	0.085144	0.953892	1726	3	-0.38867	0.68899	0.71852	1	13677	1	-0.38867	0.0205008
ANKS1A	0.031103	0.085239	0.953892	1727	2	-0.22425	0.23329	0.37535	1	7191	2	-0.22425	0.0205008
GTF2H2C	0.031112	0.085262	0.953892	1728	3	-0.4477	0.72886	0.74561	1	14177	1	-0.4477	0.0205008
C9orf40	0.031114	0.085263	0.953892	1729	3	-0.44625	0.81465	0.81537	1	15510	1	-0.44625	0.0205008
ETF1	0.031128	0.085288	0.953892	1730	3	-0.51579	0.96963	0.96981	1	18593	0	-0.51579	0.0205008
C12orf77	0.031144	0.085326	0.953892	1731	2	-0.33513	0.57346	0.65303	1	12429	1	-0.33513	0.0205008
C16orf62	0.031163	0.085363	0.953892	1732	2	-0.067607	0.82895	0.82925	1	15767	0	-0.067607	0.0205008
ARMC9	0.031166	0.085369	0.953892	1733	3	-0.37126	0.92988	0.93013	1	17794	0	-0.37126	0.0205008
OR12D2	0.031187	0.085419	0.953895	1734	3	-0.35673	0.72125	0.74019	1	14080	1	-0.35673	0.0204994
ITIH3	0.031314	0.085642	0.955557	1735	1	0.3814	0.015593	0.050707	0.887703	1093	3	0.3814	0.0517323
RELL2	0.031325	0.085667	0.955557	1736	2	-0.39673	0.10483	0.22362	0.981354	4397	1	-0.39673	0.0197434
MPI	0.031393	0.085804	0.9557	1737	3	-0.31621	0.070938	0.16182	0.968304	3236	1	-0.31621	0.0196784
PALM2	0.031415	0.085849	0.9557	1738	3	-0.20231	0.78873	0.79204	1	15029	1	-0.20231	0.0196784
RGS9BP	0.031415	0.08585	0.9557	1739	2	-0.31539	0.67608	0.71029	1	13524	1	-0.31539	0.0196784
OASL	0.031463	0.085953	0.9557	1740	3	-0.33714	0.9721	0.9723	1	18640	0	-0.33714	0.0196784
CREG1	0.031496	0.086027	0.9557	1741	3	-0.30038	0.18045	0.32123	0.997719	6234	1	-0.30038	0.0196784
NR2F2	0.031516	0.086067	0.9557	1742	1	0.25636	0.045933	0.11367	0.947209	2318	3	0.25636	0.0235542
C3orf36	0.031546	0.086133	0.9557	1743	3	-0.36617	0.71783	0.73778	1	14044	1	-0.36617	0.0196784
ZNF114	0.031566	0.086178	0.9557	1744	3	-0.27707	0.79693	0.79922	1	15185	1	-0.27707	0.0196784
PEAR1	0.031567	0.086179	0.9557	1745	2	-0.25705	0.75058	0.76141	1	14477	1	-0.25705	0.0196784
TBC1D2	0.031617	0.086268	0.9557	1746	1	-0.085212	0.37965	0.52476	1	10026	1	-0.085212	0.0196784
SLFN13	0.031617	0.086268	0.9557	1747	3	-0.54903	0.95587	0.95609	1	18315	0	-0.54903	0.0196784
C1QTNF1	0.031626	0.086284	0.9557	1748	3	-0.39908	0.31233	0.45608	1	8713	1	-0.39908	0.0196784
HOXA6	0.031643	0.086321	0.9557	1749	3	-0.32307	0.85469	0.85509	1	16291	0	-0.32307	0.0196784
GNPAT	0.031667	0.086372	0.955714	1750	1	0.066884	0.11637	0.24403	0.988652	4779	2	0.066884	0.00495655
STAT5A	0.031703	0.086435	0.955864	1751	3	-0.321	0.48893	0.61308	1	11660	1	-0.321	0.0196039
PSMC3	0.031728	0.086488	0.955906	1752	3	-0.57847	0.46115	0.60112	1	11429	1	-0.57847	0.0195848
LOC100134391	0.031759	0.086545	0.955999	1753	3	-0.3239	0.95311	0.95336	1	18269	0	-0.3239	0.0195426
ASPH	0.03183	0.086694	0.957091	1754	2	-0.24298	0.17894	0.31966	0.997234	6207	1	-0.24298	0.0190468
ATP13A4	0.031929	0.086893	0.95874	1755	3	-0.3418	0.82883	0.82914	1	15763	0	-0.3418	0.0182992
SDE2	0.031992	0.087013	0.959525	1756	2	-0.27199	0.37341	0.51839	1	9892	1	-0.27199	0.0179437
DPRX	0.032063	0.08715	0.959752	1757	3	-0.58604	0.12055	0.25133	0.990402	4895	1	-0.58604	0.017841
NEIL1	0.03207	0.087165	0.959752	1758	3	-0.33511	0.37301	0.51798	1	9878	1	-0.33511	0.017841
HNRNPU	0.032121	0.087265	0.959752	1759	3	-0.22044	0.77927	0.78396	1	14875	1	-0.22044	0.017841
ZNF233	0.032121	0.087267	0.959752	1760	3	-0.26626	0.17479	0.31545	0.995752	6123	1	-0.26626	0.017841
SUPT20HL1	0.03213	0.087282	0.959752	1761	3	-0.30589	0.70028	0.726	1	13826	1	-0.30589	0.017841
RANBP17	0.032185	0.087396	0.960461	1762	3	-0.3001	0.9799	0.9801	1	18827	0	-0.3001	0.0175203
Control_171	0.03224	0.087519	0.961138	1763	3	-0.41765	0.86554	0.86584	1	16507	0	-0.41765	0.0172143
IGFBP5	0.032272	0.087589	0.961138	1764	2	-0.14628	0.40751	0.55357	1	10554	1	-0.14628	0.0172143
STOX2	0.032287	0.087616	0.961138	1765	2	-0.18331	0.022102	0.065077	0.911174	1383	2	-0.18331	0.0172143
SOCS5	0.032322	0.08769	0.961138	1766	1	0.08678	0.30422	0.44776	1	8532	2	0.08678	0
HSH2D	0.032328	0.087706	0.961138	1767	2	-0.12349	0.089325	0.19572	0.97769	3873	2	-0.12349	0.0172143
SIGLEC9	0.032366	0.087774	0.961171	1768	3	-0.27743	0.5398	0.63637	1	12108	1	-0.27743	0.0171993
POLR3H	0.032389	0.087822	0.961171	1769	3	-0.68217	0.8352	0.83548	1	15894	0	-0.68217	0.0171993
TUBB8	0.032405	0.087857	0.961171	1770	3	-0.47132	0.6727	0.70821	1	13482	1	-0.47132	0.0171993
KIAA1024L	0.032433	0.087916	0.961265	1771	3	-0.30567	0.92853	0.92878	1	17772	0	-0.30567	0.0171569
NREP	0.032524	0.088103	0.962286	1772	3	-0.22581	0.51294	0.62388	1	11868	1	-0.22581	0.0166958
POLE4	0.032563	0.088187	0.962286	1773	3	-0.30802	0.93675	0.93699	1	17934	0	-0.30802	0.0166958
LYRM1	0.032571	0.088204	0.962286	1774	3	-0.33241	0.85174	0.85212	1	16234	0	-0.33241	0.0166958
ZNF354B	0.032574	0.088209	0.962286	1775	2	-0.17248	0.6359	0.68652	1	13081	1	-0.17248	0.0166958
WDR11	0.032625	0.088309	0.962286	1776	2	-0.075725	0.81545	0.81616	1	15523	1	-0.075725	0.0166958
SRCAP	0.032625	0.088309	0.962286	1777	2	-0.22122	0.69847	0.7248	1	13797	1	-0.22122	0.0166958
CAMLG	0.032654	0.08837	0.962286	1778	3	-0.26732	0.0049751	0.0173	0.809611	409	1	-0.26732	0.0166958
CHD5	0.032675	0.088407	0.962286	1779	1	0.0024232	0.68713	0.7173	1	13650	1	0.0024232	0
ALDH2	0.032776	0.088616	0.96305	1780	2	-0.17615	0.77341	0.77909	1	14780	1	-0.17615	0.0163512
AARD	0.032788	0.088639	0.96305	1781	3	-0.32204	0.94752	0.94774	1	18173	0	-0.32204	0.0163512
RNF148	0.032855	0.088769	0.96305	1782	3	-0.42469	0.82059	0.82105	1	15605	1	-0.42469	0.0163512
CCNA2	0.032866	0.088789	0.96305	1783	3	-0.48209	0.97354	0.97374	1	18672	0	-0.48209	0.0163512
KCTD11	0.032877	0.088811	0.96305	1784	1	-0.052687	0.78896	0.79224	1	15033	1	-0.052687	0.0163512
PCIF1	0.03291	0.088873	0.96305	1785	3	-0.32186	0.63786	0.68763	1	13098	1	-0.32186	0.0163512
EGFL8	0.032927	0.08891	0.96305	1786	2	-0.23656	0.48846	0.61286	1	11658	1	-0.23656	0.0163512
OR10G8	0.032938	0.088942	0.96305	1787	3	-0.39606	0.8812	0.88149	1	16810	0	-0.39606	0.0163512
SYNC	0.032943	0.08895	0.96305	1788	2	-0.17886	0.14129	0.28113	0.990459	5493	1	-0.17886	0.0163512
HSF5	0.032955	0.088974	0.96305	1789	3	-0.35274	0.95107	0.95133	1	18233	0	-0.35274	0.0163512
SFMBT1	0.033025	0.089113	0.963922	1790	2	-0.16273	0.34048	0.48484	1	9238	2	-0.16273	0.0159581
CCL14	0.033072	0.089207	0.963922	1791	2	-0.30061	0.92193	0.92224	1	17636	0	-0.30061	0.0159581
KIAA1467	0.033078	0.089221	0.963922	1792	1	0.34632	0.034314	0.090396	0.93152	1877	3	0.34632	0.0308078
GPIHBP1	0.033095	0.089254	0.963922	1793	3	-0.26304	0.80211	0.80391	1	15277	1	-0.26304	0.0159581
ENSA	0.033167	0.089421	0.964273	1794	3	-0.44299	0.8471	0.84744	1	16146	0	-0.44299	0.0158
OR5K1	0.033201	0.0895	0.964273	1795	2	-0.33447	0.84036	0.84071	1	16005	0	-0.33447	0.0158
GFOD2	0.03321	0.089518	0.964273	1796	3	-0.39533	0.88919	0.88937	1	16984	0	-0.39533	0.0158
TIGIT	0.03328	0.089672	0.964273	1797	1	0.095618	0.38567	0.53098	1	10142	2	0.095618	0
ADIPOR2	0.03333	0.089769	0.964273	1798	2	-0.04037	0.55549	0.644	1	12252	1	-0.04037	0.0158
FBXO28	0.033346	0.089795	0.964273	1799	3	-0.32504	0.091201	0.19912	0.978388	3938	1	-0.32504	0.0158
CNOT11	0.033356	0.089816	0.964273	1800	2	-0.48736	0.75268	0.763	1	14503	1	-0.48736	0.0158
IFT81	0.033375	0.089856	0.964273	1801	3	-0.35201	0.50731	0.6213	1	11809	1	-0.35201	0.0158
YWHAE	0.03338	0.089867	0.964273	1802	2	0.085385	0.18371	0.32456	0.998045	6297	2	0.085385	0.000849877
BAP1	0.033392	0.089886	0.964273	1803	3	-0.29452	0.90595	0.90622	1	17318	0	-0.29452	0.0158
POTEG	0.033431	0.089976	0.964273	1804	2	-0.27074	0.88134	0.88162	1	16812	0	-0.27074	0.0158
CCL15	0.033531	0.090181	0.964273	1805	2	-0.14393	0.53122	0.63235	1	12021	1	-0.14393	0.0158
NGFRAP1	0.033532	0.090184	0.964273	1806	2	-0.30217	0.74873	0.76003	1	14451	1	-0.30217	0.0158
RPA2	0.033563	0.090242	0.964273	1807	2	-0.31912	0.92521	0.92549	1	17704	0	-0.31912	0.0158
PPP6R2	0.033573	0.090258	0.964273	1808	2	-0.3135	0.48451	0.61116	1	11620	1	-0.3135	0.0158
PECR	0.033578	0.090267	0.964273	1809	3	-0.32652	0.96436	0.9646	1	18490	0	-0.32652	0.0158
PDZD3	0.033594	0.090299	0.964273	1810	3	-0.36275	0.33064	0.47484	1	9055	1	-0.36275	0.0158
OR4F16	0.033632	0.090374	0.964273	1811	2	-0.092004	0.26233	0.40485	1	7733	2	-0.092004	0.0158
ADGRB2	0.033669	0.090447	0.964273	1812	3	-0.30688	0.59234	0.66277	1	12593	1	-0.30688	0.0158
LGALS9	0.033682	0.090469	0.964273	1813	2	-0.15711	0.23981	0.382	1	7319	2	-0.15711	0.0158
TEX33	0.033688	0.090479	0.964273	1814	2	-0.10465	0.23802	0.38014	1	7285	2	-0.10465	0.0158
NPAS3	0.033708	0.090528	0.964273	1815	3	-0.28505	0.48529	0.61151	1	11626	1	-0.28505	0.0158
DOPEY2	0.033714	0.090539	0.964273	1816	3	-0.34469	0.77427	0.7798	1	14795	1	-0.34469	0.0158
MYZAP	0.03372	0.09055	0.964273	1817	3	-0.39834	0.94094	0.94116	1	18023	0	-0.39834	0.0158
UBTF	0.03375	0.090613	0.964273	1818	3	-0.4761	0.5028	0.61924	1	11774	1	-0.4761	0.0158
NT5C1B	0.033783	0.090673	0.964273	1819	2	-0.22648	0.92794	0.92822	1	17760	0	-0.22648	0.0158
SPANXA1	0.033792	0.090686	0.964273	1820	3	-0.30666	0.19403	0.33513	0.999943	6489	1	-0.30666	0.0158
DENND4B	0.033793	0.090688	0.964273	1821	3	-0.405	0.82423	0.82467	1	15680	1	-0.405	0.0158
PGF	0.033865	0.09084	0.964273	1822	2	-0.22712	0.8291	0.82939	1	15772	0	-0.22712	0.0158
MLLT6	0.033884	0.090871	0.964273	1823	2	-0.24778	0.92975	0.92999	1	17793	0	-0.24778	0.0158
CLUH	0.033885	0.090873	0.964273	1824	2	-0.30994	0.44479	0.59194	1	11257	1	-0.30994	0.0158
RMND1	0.033934	0.090995	0.964273	1825	1	0.2402	0.041421	0.10466	0.945991	2140	2	0.2402	0.024113
C7orf26	0.033979	0.091078	0.964273	1826	2	-0.29542	0.71044	0.73275	1	13950	1	-0.29542	0.0158
DAND5	0.034035	0.091187	0.964273	1827	2	-0.045649	0.14124	0.28108	0.990459	5492	1	-0.045649	0.0158
NCL	0.034049	0.091213	0.964273	1828	3	-0.61728	0.97471	0.97488	1	18698	0	-0.61728	0.0158
CNOT1	0.034073	0.091262	0.964273	1829	3	-0.47347	0.71536	0.73604	1	14012	1	-0.47347	0.0158
LRRC58	0.034077	0.09127	0.964273	1830	3	-0.34787	0.26231	0.40482	1	7732	1	-0.34787	0.0158
VCL	0.034135	0.091393	0.964273	1831	1	0.21632	0.15048	0.29063	0.990459	5665	2	0.21632	0.0041635
NSMCE2	0.034136	0.091394	0.964273	1832	3	-0.46005	0.97649	0.9767	1	18740	0	-0.46005	0.0158
CLCN7	0.034146	0.091414	0.964273	1833	2	-0.15242	0.90353	0.90377	1	17271	0	-0.15242	0.0158
UQCC2	0.034186	0.091492	0.964273	1834	2	-0.15593	0.36585	0.51067	1	9722	1	-0.15593	0.0158
KCNG3	0.034236	0.091581	0.964273	1835	3	-0.54737	0.96843	0.96864	1	18567	0	-0.54737	0.0158
GLRX3	0.034286	0.091682	0.964273	1836	1	0.033159	0.80943	0.81051	1	15414	1	0.033159	0
CEL	0.034306	0.091721	0.964273	1837	3	-0.36899	0.91169	0.91203	1	17432	0	-0.36899	0.0158
TRMT10A	0.034311	0.09173	0.964273	1838	3	-0.37542	0.011904	0.039418	0.867456	877	1	-0.37542	0.0158
EXOC8	0.034323	0.091755	0.964273	1839	3	-0.27902	0.58282	0.65778	1	12516	1	-0.27902	0.0158
LSM11	0.034366	0.091838	0.964273	1840	2	-0.17166	0.54814	0.64042	1	12186	1	-0.17166	0.0158
SMIM11	0.034377	0.091855	0.964273	1841	3	-0.34571	0.5262	0.63003	1	11978	1	-0.34571	0.0158
ACD	0.03438	0.091863	0.964273	1842	3	-0.3769	0.48808	0.61269	1	11656	1	-0.3769	0.0158
ZIM3	0.034408	0.091924	0.964273	1843	2	-0.25237	0.69879	0.72501	1	13802	1	-0.25237	0.0158
POTEB	0.034472	0.092055	0.964273	1844	3	-0.37157	0.95331	0.95356	1	18271	0	-0.37157	0.0158
CNTNAP3	0.034488	0.092087	0.964273	1845	2	-0.23926	0.79757	0.7998	1	15191	1	-0.23926	0.0158
TUFT1	0.034503	0.092111	0.964273	1846	2	-0.35592	0.63757	0.68746	1	13096	1	-0.35592	0.0158
RLBP1	0.034538	0.092177	0.964273	1847	1	0.070909	0.37349	0.51846	1	9894	1	0.070909	0
ZCWPW2	0.034587	0.092268	0.964273	1848	2	-0.23076	0.80108	0.80298	1	15257	1	-0.23076	0.0158
DHFR	0.034588	0.092269	0.964273	1849	2	-0.28782	0.51705	0.62578	1	11896	1	-0.28782	0.0158
ABT1	0.034598	0.092283	0.964273	1850	3	-0.35727	0.70311	0.72784	1	13863	1	-0.35727	0.0158
PRKAA2	0.034608	0.092297	0.964273	1851	2	-0.23861	0.86946	0.86976	1	16592	0	-0.23861	0.0158
OR5D13	0.034618	0.092314	0.964273	1852	2	-0.17627	0.33696	0.48126	1	9170	2	-0.17627	0.0158
ACPP	0.034689	0.092451	0.964273	1853	3	-0.3012	0.98012	0.98032	1	18833	0	-0.3012	0.0158
CRYGD	0.034734	0.092536	0.964273	1854	3	-0.33171	0.53905	0.63602	1	12102	1	-0.33171	0.0158
TAS2R46	0.034739	0.092546	0.964273	1855	2	-0.1113	0.54417	0.63847	1	12152	1	-0.1113	0.0158
BIRC6	0.034776	0.092615	0.964273	1856	2	-0.40001	0.94779	0.94802	1	18179	0	-0.40001	0.0158
MID1	0.034789	0.09264	0.964273	1857	2	-0.13106	0.15069	0.29082	0.990459	5668	1	-0.13106	0.0158
PYGO1	0.034818	0.092702	0.964273	1858	2	-0.1139	0.13389	0.27349	0.990402	5332	2	-0.1139	0.0158
PRAMEF15	0.034839	0.09274	0.964273	1859	3	-0.44455	0.5712	0.65189	1	12405	1	-0.44455	0.0158
ATF3	0.03484	0.09274	0.964273	1860	1	0.086986	0.22124	0.36305	1	6968	2	0.086986	0
CCHCR1	0.034846	0.09275	0.964273	1861	3	-0.30883	0.83509	0.83537	1	15890	0	-0.30883	0.0158
KCTD3	0.034852	0.092759	0.964273	1862	3	-0.36769	0.91586	0.91619	1	17511	0	-0.36769	0.0158
DHRS13	0.034858	0.092772	0.964273	1863	3	-0.31004	0.81162	0.81257	1	15457	1	-0.31004	0.0158
SLC2A4	0.034991	0.093044	0.964967	1864	2	-0.14551	0.56484	0.6487	1	12341	1	-0.14551	0.0154875
METTL7B	0.035041	0.09315	0.964967	1865	3	-0.30213	0.95632	0.95655	1	18321	0	-0.30213	0.0154875
MAF	0.035082	0.09324	0.964967	1866	3	-0.27994	0.53598	0.63456	1	12071	1	-0.27994	0.0154875
MDFIC	0.035091	0.093251	0.964967	1867	2	-0.22427	0.81571	0.81641	1	15529	1	-0.22427	0.0154875
GATA1	0.035107	0.093282	0.964967	1868	3	-0.25699	0.83916	0.8395	1	15985	0	-0.25699	0.0154875
TTC16	0.035153	0.093385	0.964967	1869	3	-0.32754	0.98182	0.98202	1	18859	0	-0.32754	0.0154875
ARPC3	0.035178	0.093437	0.964967	1870	2	-0.288	0.20708	0.34856	1	6699	1	-0.288	0.0154875
MLLT1	0.035192	0.093467	0.964967	1871	1	0.083792	0.42361	0.57017	1	10852	2	0.083792	0
CDC34	0.035199	0.093481	0.964967	1872	3	-0.33693	0.94905	0.94925	1	18198	0	-0.33693	0.0154875
TUBG1	0.035235	0.09356	0.964967	1873	3	-0.34754	0.55372	0.64311	1	12239	1	-0.34754	0.0154875
RADIL	0.03524	0.093572	0.964967	1874	3	-0.34654	0.053514	0.12841	0.954639	2600	1	-0.34654	0.0154875
IGF1	0.035241	0.093573	0.964967	1875	3	-0.37622	0.94239	0.94267	1	18057	0	-0.37622	0.0154875
PMF1-BGLAP	0.035242	0.093575	0.964967	1876	3	-0.56932	0.93448	0.93476	1	17890	0	-0.56932	0.0154875
ECH1	0.035252	0.093597	0.964967	1877	3	-0.29722	0.70885	0.73164	1	13925	1	-0.29722	0.0154875
SNRPD3	0.035252	0.093598	0.964967	1878	3	-0.50508	0.89836	0.89858	1	17166	0	-0.50508	0.0154875
GK5	0.03527	0.093636	0.964967	1879	3	-0.41353	0.9503	0.95053	1	18220	0	-0.41353	0.0154875
LGALS3BP	0.035326	0.093749	0.965002	1880	2	-0.21927	0.64428	0.69131	1	13171	1	-0.21927	0.0154718
F13B	0.035345	0.093785	0.965002	1881	3	-0.27277	0.78149	0.78589	1	14908	1	-0.27277	0.0154718
PAXBP1	0.035347	0.093789	0.965002	1882	2	-0.24246	0.72754	0.74468	1	14164	1	-0.24246	0.0154718
HPN	0.035393	0.09389	0.965531	1883	3	-0.5061	0.96807	0.96826	1	18561	0	-0.5061	0.0152338
DIRAS1	0.035475	0.094056	0.96656	1884	2	-0.50355	0.007597	0.025914	0.821272	609	1	-0.50355	0.0147712
ISM2	0.035493	0.09409	0.96656	1885	1	-0.05146	0.69039	0.71945	1	13694	1	-0.05146	0.0147712
CADM1	0.035544	0.094187	0.967012	1886	2	-0.22215	0.93572	0.93598	1	17914	0	-0.22215	0.0145681
SNRPD1	0.035594	0.094279	0.967012	1887	1	-0.22115	0.91634	0.91667	1	17517	0	-0.22115	0.0145681
PIM3	0.035596	0.094284	0.967012	1888	3	-0.38197	0.52265	0.62838	1	11947	1	-0.38197	0.0145681
METTL3	0.035719	0.094531	0.968786	1889	3	-0.29206	0.59507	0.66421	1	12621	1	-0.29206	0.0137721
EI24	0.035737	0.094557	0.968786	1890	3	-0.29369	0.33232	0.47655	1	9088	1	-0.29369	0.0137721
TBC1D3K	0.035796	0.09468	0.968989	1891	3	-0.36631	0.56326	0.64789	1	12325	1	-0.36631	0.0136812
Control_34	0.035805	0.094697	0.968989	1892	3	-0.4078	0.70369	0.72824	1	13870	1	-0.4078	0.0136812
NETO1	0.035848	0.094783	0.968989	1893	2	-0.18746	0.83518	0.83546	1	15893	0	-0.18746	0.0136812
SLC12A9	0.035895	0.094876	0.968989	1894	2	-0.01453	0.26242	0.40494	1	7734	2	-0.01453	0.0136812
PRDM14	0.035913	0.09492	0.968989	1895	3	-0.34037	0.60617	0.67007	1	12745	1	-0.34037	0.0136812
BUB3	0.035923	0.094938	0.968989	1896	3	-0.34561	0.95919	0.95943	1	18382	0	-0.34561	0.0136812
CYP1B1	0.035944	0.094983	0.968989	1897	2	-0.33428	0.69171	0.72029	1	13710	1	-0.33428	0.0136812
MSRB3	0.035946	0.094987	0.968989	1898	1	0.40072	0.019095	0.058686	0.9012	1258	3	0.40072	0.0451788
PCDHGA12	0.035996	0.095074	0.968989	1899	2	-0.027713	0.72153	0.74039	1	14086	1	-0.027713	0.0136812
PTDSS2	0.036019	0.095113	0.968989	1900	3	-0.43193	0.51324	0.62401	1	11870	1	-0.43193	0.0136812
XYLT2	0.036029	0.095133	0.968989	1901	2	-0.053073	0.10787	0.22915	0.981354	4512	2	-0.053073	0.0136812
APITD1-CORT	0.036046	0.095178	0.968989	1902	3	-0.24155	0.078005	0.17495	0.974533	3476	1	-0.24155	0.0136812
ARHGAP44	0.036078	0.095227	0.968989	1903	3	-0.28011	0.50269	0.61919	1	11773	1	-0.28011	0.0136812
FAM170A	0.036108	0.095293	0.969145	1904	3	-0.33153	0.79067	0.79369	1	15067	1	-0.33153	0.0136112
RANBP2	0.036147	0.09536	0.969317	1905	3	-0.29256	0.87007	0.87036	1	16600	0	-0.29256	0.0135342
DEPDC1	0.036173	0.095418	0.969396	1906	3	-0.30621	0.51947	0.62691	1	11919	1	-0.30621	0.0134988
SLC39A4	0.036201	0.095477	0.969398	1907	3	-0.26109	0.88658	0.88677	1	16925	0	-0.26109	0.0134979
LINGO3	0.036247	0.095575	0.969398	1908	3	-0.30484	0.80146	0.80331	1	15268	1	-0.30484	0.0134979
CTCFL	0.036291	0.095673	0.969398	1909	3	-0.36098	0.9455	0.94577	1	18130	0	-0.36098	0.0134979
CTDP1	0.036297	0.095682	0.969398	1910	2	-0.42255	0.96998	0.97018	1	18597	0	-0.42255	0.0134979
SLCO1A2	0.03634	0.095766	0.969398	1911	2	-0.20619	0.093219	0.20282	0.979448	4006	1	-0.20619	0.0134979
DOCK2	0.036348	0.095785	0.969398	1912	2	-0.10611	0.19933	0.34056	1	6577	1	-0.10611	0.0134979
OR6Y1	0.036422	0.095932	0.969398	1913	3	-0.51125	0.92188	0.92219	1	17635	0	-0.51125	0.0134979
EME1	0.036439	0.095969	0.969398	1914	3	-0.36427	0.61961	0.67743	1	12897	1	-0.36427	0.0134979
TAS1R1	0.036448	0.095985	0.969398	1915	1	-0.0069581	0.66539	0.70381	1	13396	1	-0.0069581	0.0134979
DYRK3	0.03648	0.096047	0.969398	1916	3	-0.41137	0.56451	0.64854	1	12337	1	-0.41137	0.0134979
TMPRSS13	0.036498	0.09608	0.969398	1917	1	0.04441	0.25397	0.39633	1	7581	2	0.04441	0
PORCN	0.036513	0.09611	0.969398	1918	2	-0.30265	0.92025	0.92053	1	17588	0	-0.30265	0.0134979
IL17RD	0.036523	0.096123	0.969398	1919	3	-0.21893	0.3065	0.45005	1	8587	1	-0.21893	0.0134979
RAD21L1	0.036529	0.096131	0.969398	1920	3	-0.39593	0.31288	0.45665	1	8724	1	-0.39593	0.0134979
EIF4A3	0.036549	0.096169	0.969398	1921	2	-0.57147	0.89455	0.89474	1	17094	0	-0.57147	0.0134979
GUCA1B	0.036599	0.09628	0.969517	1922	2	-0.094574	0.26465	0.40722	1	7781	2	-0.094574	0.0134446
HSBP1L1	0.036599	0.096281	0.969517	1923	2	-0.061665	0.56243	0.64749	1	12317	1	-0.061665	0.0134446
INTS9	0.036674	0.096421	0.969857	1924	3	-0.60592	0.97586	0.97609	1	18726	0	-0.60592	0.0132923
ADGRB1	0.036677	0.096427	0.969857	1925	3	-0.32676	0.79874	0.80083	1	15210	1	-0.32676	0.0132923
HAUS6	0.036699	0.096465	0.969857	1926	3	-0.39879	0.77038	0.77665	1	14736	1	-0.39879	0.0132923
FAHD2A	0.036749	0.096564	0.970207	1927	1	0.32739	0.018488	0.057396	0.895912	1239	3	0.32739	0.0477346
DCST1	0.036847	0.096756	0.970207	1928	2	-0.26692	0.91244	0.91276	1	17450	0	-0.26692	0.0131356
HMGN1	0.03685	0.096761	0.970207	1929	2	-0.077286	0.86647	0.86675	1	16525	0	-0.077286	0.0131356
UCMA	0.036879	0.096808	0.970207	1930	3	-0.46999	0.79208	0.79493	1	15098	1	-0.46999	0.0131356
CECR1	0.03689	0.096829	0.970207	1931	2	-0.058504	0.16207	0.30241	0.99177	5904	2	-0.058504	0.0131356
PFAS	0.0369	0.096847	0.970207	1932	2	-0.12461	0.87744	0.87772	1	16733	0	-0.12461	0.0131356
PPP3CB	0.036912	0.096863	0.970207	1933	2	-0.082781	0.10639	0.22649	0.981354	4454	2	-0.082781	0.0131356
ZMIZ1	0.036955	0.096945	0.970207	1934	2	-0.21952	0.92777	0.92804	1	17757	0	-0.21952	0.0131356
C12orf74	0.037012	0.097074	0.970207	1935	3	-0.36849	0.17564	0.31628	0.995752	6143	1	-0.36849	0.0131356
CSRP1	0.037051	0.09716	0.970207	1936	3	-0.33308	0.96721	0.96742	1	18543	0	-0.33308	0.0131356
MAGEF1	0.037053	0.097167	0.970207	1937	2	-0.2959	0.31863	0.4625	1	8842	1	-0.2959	0.0131356
PSME4	0.037066	0.097186	0.970207	1938	3	-0.42893	0.36559	0.51041	1	9719	1	-0.42893	0.0131356
ZDHHC11	0.037072	0.097202	0.970207	1939	3	-0.31043	0.57526	0.65395	1	12450	1	-0.31043	0.0131356
NDUFAF2	0.037101	0.097258	0.970207	1940	1	0.0039658	0.68871	0.71834	1	13674	1	0.0039658	0
JAG2	0.037107	0.09727	0.970207	1941	2	-0.28203	0.93043	0.93067	1	17805	0	-0.28203	0.0131356
ZNF793	0.037151	0.097366	0.970207	1942	1	0.36919	0.0054467	0.018866	0.810685	450	3	0.36919	0.0911479
OBSL1	0.03721	0.097482	0.970207	1943	3	-0.32388	0.9809	0.9811	1	18847	0	-0.32388	0.0131356
NUP62	0.037228	0.097518	0.970207	1944	3	-0.42297	0.49832	0.61722	1	11736	1	-0.42297	0.0131356
LRRFIP2	0.037283	0.097619	0.970207	1945	3	-0.31205	0.61713	0.67602	1	12866	1	-0.31205	0.0131356
SLAMF6	0.037302	0.09766	0.970207	1946	2	-0.16985	0.90494	0.90517	1	17304	0	-0.16985	0.0131356
ST6GALNAC4	0.037346	0.097753	0.970207	1947	3	-0.38521	0.115	0.24162	0.987273	4738	1	-0.38521	0.0131356
HOXB1	0.037352	0.097769	0.970207	1948	2	0.18838	0.021161	0.063085	0.910199	1340	2	0.18838	0.0408636
MYCBP	0.037378	0.097823	0.970207	1949	2	-0.16429	0.23406	0.37615	1	7208	2	-0.16429	0.0131356
DNAJB12	0.037402	0.097876	0.970207	1950	1	-0.091463	0.9149	0.91523	1	17497	0	-0.091463	0.0131356
KIF4A	0.037415	0.097905	0.970207	1951	3	-0.29233	0.9656	0.96581	1	18510	0	-0.29233	0.0131356
HSD17B7	0.037433	0.097932	0.970207	1952	2	-0.19181	0.0071347	0.024408	0.817697	577	2	-0.19181	0.0131356
RAB30	0.037436	0.097938	0.970207	1953	3	-0.39708	0.94426	0.94454	1	18097	0	-0.39708	0.0131356
THOC6	0.037445	0.097953	0.970207	1954	3	-0.37346	0.49201	0.61441	1	11684	1	-0.37346	0.0131356
ARHGAP25	0.037498	0.098068	0.970207	1955	2	-0.12646	0.67455	0.70934	1	13500	1	-0.12646	0.0131356
MAP3K7	0.037503	0.098071	0.970207	1956	1	0.38039	0.053554	0.12849	0.954639	2603	3	0.38039	0.0201608
GPR61	0.037553	0.098178	0.970207	1957	2	-0.20443	0.61354	0.67407	1	12822	1	-0.20443	0.0131356
BCL11B	0.037554	0.09818	0.970207	1958	3	-0.22074	0.8369	0.83722	1	15935	0	-0.22074	0.0131356
TK2	0.037584	0.098234	0.970207	1959	3	-0.34277	0.094658	0.20546	0.981344	4053	1	-0.34277	0.0131356
UFSP1	0.037633	0.098338	0.970207	1960	3	-0.37842	0.91952	0.91983	1	17569	0	-0.37842	0.0131356
ZFP36L2	0.037639	0.09835	0.970207	1961	3	-0.45592	0.8597	0.86005	1	16393	0	-0.45592	0.0131356
PHF11	0.03765	0.098374	0.970207	1962	2	-0.17033	0.38193	0.52712	1	10068	2	-0.17033	0.0131356
FAM192A	0.037653	0.098385	0.970207	1963	3	-0.29029	0.94754	0.94776	1	18174	0	-0.29029	0.0131356
CPSF6	0.037703	0.098482	0.970207	1964	2	-0.084886	0.85855	0.8589	1	16373	0	-0.084886	0.0131356
AGBL3	0.037712	0.098497	0.970207	1965	3	-0.32407	0.2658	0.40842	1	7810	1	-0.32407	0.0131356
TRIQK	0.037754	0.09857	0.970207	1966	1	-0.0044766	0.87995	0.88024	1	16785	0	-0.0044766	0.0131356
SLC13A1	0.037781	0.098627	0.970207	1967	2	-0.18013	0.14854	0.28864	0.990459	5632	1	-0.18013	0.0131356
CLEC10A	0.037836	0.098717	0.970207	1968	3	-0.24669	0.9754	0.9756	1	18713	0	-0.24669	0.0131356
CTDSPL	0.037869	0.098786	0.970207	1969	2	-0.27072	0.94158	0.94184	1	18040	0	-0.27072	0.0131356
VPS35	0.037924	0.098901	0.970207	1970	3	-0.31592	0.70989	0.73236	1	13942	1	-0.31592	0.0131356
KRT2	0.037954	0.098964	0.970207	1971	2	-0.11936	0.94191	0.94218	1	18048	0	-0.11936	0.0131356
PRAMEF11	0.037956	0.098966	0.970207	1972	3	-0.33349	0.60807	0.67111	1	12765	1	-0.33349	0.0131356
CUL5	0.03804	0.099142	0.970207	1973	3	-0.32489	0.16355	0.3039	0.992031	5932	1	-0.32489	0.0131356
MSL3	0.038044	0.099152	0.970207	1974	2	-0.23006	0.24216	0.38434	1	7364	1	-0.23006	0.0131356
TFDP1	0.038055	0.099174	0.970207	1975	2	-0.28985	0.4629	0.60186	1	11444	1	-0.28985	0.0131356
Control_43	0.038089	0.099242	0.970207	1976	3	-0.49451	0.61367	0.67415	1	12823	1	-0.49451	0.0131356
FCGR2B	0.038131	0.099326	0.970207	1977	3	-0.25306	0.86597	0.86625	1	16514	0	-0.25306	0.0131356
OR6F1	0.038144	0.099351	0.970207	1978	3	-0.39484	0.87697	0.87727	1	16722	0	-0.39484	0.0131356
NHEJ1	0.038155	0.099364	0.970207	1979	2	-0.13235	0.84867	0.84903	1	16177	0	-0.13235	0.0131356
CYSRT1	0.038168	0.099383	0.970207	1980	3	-0.27819	0.51098	0.62298	1	11848	1	-0.27819	0.0131356
DTHD1	0.03818	0.099408	0.970207	1981	3	-0.28642	0.17206	0.31262	0.995287	6079	1	-0.28642	0.0131356
FSTL1	0.038242	0.099516	0.970207	1982	2	-0.16068	0.34282	0.48722	1	9282	2	-0.16068	0.0131356
PHEX	0.038264	0.099556	0.970207	1983	2	-0.011804	0.13585	0.27548	0.990402	5377	2	-0.011804	0.0131356
GINM1	0.038266	0.099559	0.970207	1984	3	-0.25348	0.87318	0.87349	1	16655	0	-0.25348	0.0131356
CRTC1	0.038278	0.099585	0.970207	1985	3	-0.27044	0.73878	0.75268	1	14312	1	-0.27044	0.0131356
ARHGEF11	0.038305	0.099628	0.970207	1986	3	-0.17975	0.57921	0.65599	1	12484	1	-0.17975	0.0131356
ABHD11	0.038319	0.099649	0.970207	1987	2	-0.23929	0.40394	0.54986	1	10499	1	-0.23929	0.0131356
EIF5AL1	0.03837	0.099749	0.970207	1988	3	-0.3169	0.65192	0.69579	1	13246	1	-0.3169	0.0131356
DLL3	0.038376	0.099766	0.970207	1989	3	-0.39654	0.005181	0.018002	0.809611	430	1	-0.39654	0.0131356
COX20	0.038437	0.099865	0.970207	1990	3	-0.33686	0.96214	0.96234	1	18443	0	-0.33686	0.0131356
PPIL1	0.038451	0.099896	0.970207	1991	2	-0.25469	0.88339	0.88367	1	16855	0	-0.25469	0.0131356
SH3BP4	0.038456	0.099908	0.970207	1992	3	-0.21813	0.97674	0.97694	1	18743	0	-0.21813	0.0131356
EPS15L1	0.038484	0.09995	0.970207	1993	2	-0.38671	0.93256	0.93284	1	17847	0	-0.38671	0.0131356
MIF4GD	0.038511	0.1	0.970207	1994	3	-0.23974	0.8916	0.89178	1	17036	0	-0.23974	0.0131356
CGB1	0.038523	0.10002	0.970207	1995	3	-0.31156	0.97062	0.97083	1	18610	0	-0.31156	0.0131356
TUBA1C	0.038548	0.10007	0.970207	1996	3	-0.38993	0.35711	0.50177	1	9548	1	-0.38993	0.0131356
ADAM20	0.038605	0.10019	0.970207	1997	2	-0.15403	0.18027	0.32103	0.997719	6228	2	-0.15403	0.0131356
GAS1	0.038606	0.10019	0.970207	1998	1	0.05657	0.39251	0.53797	1	10275	2	0.05657	0
TESK2	0.038616	0.10021	0.970207	1999	3	-0.38493	0.92581	0.92608	1	17718	0	-0.38493	0.0131356
[truncated: 17,365 more rows]
