# Supplementary material for: VLDLR mediates Semliki Forest virus neuroinvasion through the blood-cerebrospinal fluid barrier
Source: Nat Commun. 2024 Dec 23;15:10718. doi: 10.1038/s41467-024-55493-3 (PMC11666578; doi:10.1038/s41467-024-55493-3)
Supplement: Supplementary file 7 — Source Data [file 41467_2024_55493_MOESM7_ESM.xlsx]

## Sheet: Fig. 1d
Figure 1D
	SFV4 + IgG	SFV4 + anti-VLDLR	A774 + IgG	A774 + anti-VLDLR	SFV4(A774st) + IgG	SFV4(A774st)r + anti-VLDLR
Data point 1	19.6931	41.5008	27.8759	29.4244	20.5584	25.4976
Data point 2	14.8823	48.198	20.1084	21.5976	15.6091	23.6149
Data point 3	14.3675	68.4964	27.8759	46.253	11.0262	19.7149
Tukey's multiple comparisons test	Mean Diff,	95,00% CI of diff,	Significant?	Summary	Adjusted P Value
A774 + IgG vs. A774 + anti-VLDLR	-7.138	-29,99 to 15,71	No	ns	0.8919
A774 + IgG vs. SFV4 + IgG	8.972	-13,88 to 31,82	No	ns	0.7701
A774 + IgG vs. SFV4 + anti-VLDLR	-27.44	-50,29 to -4,595	Yes	*	0.016
A774 + IgG vs. SFV4(A774st) + IgG	9.555	-13,29 to 32,41	No	ns	0.7242
A774 + IgG vs. SFV4(A774st) + anti-VLDLR	2.344	-20,51 to 25,19	No	ns	0.9992
A774 + anti-VLDLR vs. SFV4 + IgG	16.11	-6,739 to 38,96	No	ns	0.2408
A774 + anti-VLDLR vs. SFV4 + anti-VLDLR	-20.31	-43,16 to 2,543	No	ns	0.0928
A774 + anti-VLDLR vs. SFV4(A774st) + IgG	16.69	-6,156 to 39,54	No	ns	0.2125
A774 + anti-VLDLR vs. SFV4(A774st) + anti-VLDLR	9.483	-13,37 to 32,33	No	ns	0.7301
SFV4 + IgG vs. SFV4 + anti-VLDLR	-36.42	-59,27 to -13,57	Yes	**	0.0018
SFV4 + IgG vs. SFV4(A774st) + IgG	0.5831	-22,27 to 23,43	No	ns	>0,9999
SFV4 + IgG vs. SFV4(A774st) + anti-VLDLR	-6.628	-29,48 to 16,22	No	ns	0.9176
SFV4 + anti-VLDLR vs. SFV4(A774st) + IgG	37	14,15 to 59,85	Yes	**	0.0016
SFV4 + anti-VLDLR vs. SFV4(A774st) + anti-VLDLR	29.79	6,939 to 52,64	Yes	**	0.009
SFV4(A774st) + IgG vs. SFV4(A774st) + anti-VLDLR	-7.211	-30,06 to 15,64	No	ns	0.8879

## Sheet: Fig. 1e
Figure 1E
	SFV4-K562	A774-K562	SFV4(A774st)-K562	SFV4-K562VLDLR	A774-K562VLDLR	SFV4(A774st)-K562VLDLR
Data point 1	7.64	14.9	14	20.5	21.5	19.5
Data point 2	9.64	13.3	11.4	19.9	18.9	22.3
Data point 3	6.64	16.6	13.4	19.5	17.6	19.9
Data point 4	8.52	14.9	13.3	20	21.7	18.9
Data point 5	6.64	13.9	18.9	15.6	18.9	21.1
Data point 6	11.8		16.6	13.9	20.9	22.3
Tukey's multiple comparisons test	Mean Diff,	95,00% CI of diff,	Significant?	Summary	Adjusted P Value
SFV4-K562 vs. A774-K562	-6.24	-10,08 to -2,402	Yes	***	0.0004
SFV4-K562 vs. SFV4(A774st)-K562	-6.12	-9,78 to -2,46	Yes	***	0.0003
SFV4-K562 vs. SFV4-K562VLDLR	-9.753	-13,41 to -6,094	Yes	****	<0,0001
SFV4-K562 vs. A774-K562VLDLR	-11.44	-15,1 to -7,777	Yes	****	<0,0001
SFV4-K562 vs. SFV4(A774st)-K562VLDLR	-12.19	-15,85 to -8,527	Yes	****	<0,0001
A774-K562 vs. SFV4(A774st)-K562	0.12	-3,718 to 3,958	No	ns	>0,9999
A774-K562 vs. SFV4-K562VLDLR	-3.513	-7,352 to 0,3251	No	ns	0.0878
A774-K562 vs. A774-K562VLDLR	-5.197	-9,035 to -1,358	Yes	**	0.0035
A774-K562 vs. SFV4(A774st)-K562VLDLR	-5.947	-9,785 to -2,108	Yes	***	0.0007
SFV4(A774st)-K562 vs. SFV4-K562VLDLR	-3.633	-7,293 to 0,02644	No	ns	0.0525
SFV4(A774st)-K562 vs. A774-K562VLDLR	-5.317	-8,976 to -1,657	Yes	**	0.0016
SFV4(A774st)-K562 vs. SFV4(A774st)-K562VLDLR	-6.067	-9,726 to -2,407	Yes	***	0.0003
SFV4-K562VLDLR vs. A774-K562VLDLR	-1.683	-5,343 to 1,976	No	ns	0.7254
SFV4-K562VLDLR vs. SFV4(A774st)-K562VLDLR	-2.433	-6,093 to 1,226	No	ns	0.3524
A774-K562VLDLR vs. SFV4(A774st)-K562VLDLR	-0.75	-4,41 to 2,91	No	ns	0.9882

## Sheet: Fig. 3a
		events
	days post virus injection	SFV4	SFV4(A774st)
	4	1	1
	4	1
	5	1	1
	5	1	1
	5	1	1
	5	1	1
	5		1
	5		1
	5		1
	5	1
	6	1
	6	1
	10	0
	10	0
	10	0
	1: sacrificed due to symptoms
	0: survived until endpoint

## Sheet: Fig. 3c
	Olfactory bulb			Cortex			Midbrain			Cerebellum			Blood			CSF 1x10^6 dose			CSF 1x10^7 dose
days post virus injection	2	3	4	2	3	4	2	3	4	2	3	4	2	3	4	2	3	4	3
Data point 1	ND	500	ND	ND	500	ND	ND	50	ND	ND	ND	ND	50	100	ND	ND	50	ND	ND
Data point 2	ND	ND	ND	ND	ND	ND	ND	ND	ND	ND	ND	4000	ND	1000	ND	ND	ND	ND	ND
Data point 3	ND	ND	ND	ND	5000	150000	ND	50	ND	ND	ND	300	2500	1000	ND	ND	ND	ND	ND
Data point 4	ND	1800	25000000	ND	200000	250000000	ND	1100	450000	ND	150	10000	ND	15000	ND	ND	50	ND	20000
Data point 5	ND	15000	1000	ND	500	3000	ND	ND	15000	ND	ND	ND	ND	500	ND	ND	ND	ND	46000
ND: not detected

## Sheet: Fig. 4c
	events
days post virus injection	SFV4, Vldlr KO	SFV4(A774st), Vldlr KO	SFV4(A774st), B6129SF2/J
4			1
5			1
5			1
5			1
5			1
5			1
6	1	1	1
6	1		1
10	0	0	0
10	0	0	0
10	0	0
10	0	0
10	0	0
10	0	0
10	0	0
10	0	0
10	0	0
10	0
10	0
10	0
10	0
10	0
1: sacrificed due to symptoms
0: survived until endpoint
SFV4, Vldlr KO vs. SFV4(A774st), B6129SF2/J
Median survival
SFV4, Vldlr KO	Undefined
SFV4(A774st), B6129SF2/J	5
Comparison of Survival Curves
Log-Rank (Mantel-Cox) test
Chi square	14.49
df	1
P value	0.0001
P vale summary	***
Are the survival curves sig different?	yes
SFV4(A774st), Vldlr KO vs. SFV4(A774st), B6129SF2/J
Median survival
SFV4, Vldlr KO	Undefined
SFV4(A774st), B6129SF2/J	5
Comparison of Survival Curves
Log-Rank (Mantel-Cox) test
Chi square	10.52
df	1
P value	0.0012
P vale summary	**
Are the survival curves sig different?	yes

## Sheet: Fig. 4f
	Olfactory bulb			Cortex			Midbrain			Cerebellum			Blood			CSF 1x10^6 dose			CSF 1x10^7 dose
days post virus injection	2	3	4	2	3	4	2	3	4	2	3	4	2	3	4	2	3	4	3
Data point 1	ND	ND	ND	ND	ND	ND	ND	ND	ND	ND	ND	ND	ND	ND	ND	ND	ND	ND	ND
Data point 2	ND	ND	ND	ND	ND	ND	ND	ND	ND	ND	ND	ND	ND	ND	ND	ND	ND	ND	ND
Data point 3	ND	ND	2000	ND	ND	ND	ND	ND	ND	ND	ND	ND	ND	ND	ND	ND	ND	ND	ND
Data point 4	ND	ND	ND	ND	ND	ND	ND	ND	ND	ND	ND	ND	ND	130	ND	ND	ND	ND	ND
Data point 5	ND	ND	ND	ND	ND	ND	ND	ND	ND	ND	ND	ND	ND	2000	ND	ND	ND	ND	ND
ND: not detected

## Sheet: Fig. 4g
	Olfactory bulb	Cortex	Midbrain	Cerebellum
Data point 1	8000000	92000000	7750	70000
Data point 2	10000000	10000	ND	100000
Data point 3	100000	25000000	ND	5000
Data point 4	ND	ND	ND	ND
Data point 5	ND	ND	ND	ND
ND: not detected

## Sheet: Fig. 4h
	days post virus injection	IC	IN
	3	1
	3	1
	3	1
	3	1
	3	1
	3	1
	4		1
	4		1
	4		1
	4		1
	4		1
	4		1
	4		1
	4		1
	4		1
	4		1
	1: sacrificed due to symptoms
	0: survived until endpoint

## Sheet: Fig. S2c
Figure S2C
	no Ab + SFV4	1H10 + SFV4	1H5 + SFV4	5F3 + SFV4	no Ab + A774	1H10 + A774	1H5 + A774	5F3 + A774
Data point 1	22.3954	62.2816	61.0437	29.7268	24.291	28.2555	34.5553	30.2195
Data point 2	16.1676	49.0815	33.8702	19.7911	18.8451	18.1622	14.8556	17.0121
Data point 3	10.3171	20.5461	17.9416	11.1852	13.3461	10.9021	10.1114	9.78795
Data point 4	26.4439	91.2172	74.7971	29.2124	11.0262	26.969	21.6706	8.16229
Tukey's multiple comparisons test	Mean Diff,	95,00% CI of diff,	Significant?	Summary	Adjusted P Value
no Ab + SFV4 vs. 1H10 + SFV4	-36.95	-64,47 to -9,433	Yes	**	0.004
no Ab + SFV4 vs. 1H5 + SFV4	-28.08	-55,6 to -0,565	Yes	*	0.0433
no Ab + SFV4 vs. 5F3 + SFV4	-3.648	-31,17 to 23,87	No	ns	0.9998
no Ab + SFV4 vs. no Ab + A774	1.954	-25,56 to 29,47	No	ns	>0,9999
no Ab + SFV4 vs. 1H10 + A774	-2.241	-29,76 to 25,28	No	ns	>0,9999
no Ab + SFV4 vs. 1H5 + A774	-1.467	-28,98 to 26,05	No	ns	>0,9999
no Ab + SFV4 vs. 5F3 + A774	2.536	-24,98 to 30,05	No	ns	>0,9999
1H10 + SFV4 vs. 1H5 + SFV4	8.868	-18,65 to 36,39	No	ns	0.954
1H10 + SFV4 vs. 5F3 + SFV4	33.3	5,786 to 60,82	Yes	*	0.0109
1H10 + SFV4 vs. no Ab + A774	38.9	11,39 to 66,42	Yes	**	0.0023
1H10 + SFV4 vs. 1H10 + A774	34.71	7,192 to 62,23	Yes	**	0.0074
1H10 + SFV4 vs. 1H5 + A774	35.48	7,966 to 63	Yes	**	0.006
1H10 + SFV4 vs. 5F3 + A774	39.49	11,97 to 67	Yes	**	0.002
1H5 + SFV4 vs. 5F3 + SFV4	24.43	-3,083 to 51,95	No	ns	0.1059
1H5 + SFV4 vs. no Ab + A774	30.04	2,519 to 57,55	Yes	*	0.0261
1H5 + SFV4 vs. 1H10 + A774	25.84	-1,676 to 53,36	No	ns	0.0758
1H5 + SFV4 vs. 1H5 + A774	26.61	-0,9023 to 54,13	No	ns	0.0627
1H5 + SFV4 vs. 5F3 + A774	30.62	3,1 to 58,13	Yes	*	0.0224
5F3 + SFV4 vs. no Ab + A774	5.602	-21,92 to 33,12	No	ns	0.9966
5F3 + SFV4 vs. 1H10 + A774	1.407	-26,11 to 28,92	No	ns	>0,9999
5F3 + SFV4 vs. 1H5 + A774	2.181	-25,34 to 29,7	No	ns	>0,9999
5F3 + SFV4 vs. 5F3 + A774	6.183	-21,33 to 33,7	No	ns	0.9939
no Ab + A774 vs. 1H10 + A774	-4.195	-31,71 to 23,32	No	ns	0.9995
no Ab + A774 vs. 1H5 + A774	-3.421	-30,94 to 24,1	No	ns	0.9999
no Ab + A774 vs. 5F3 + A774	0.5817	-26,94 to 28,1	No	ns	>0,9999
1H10 + A774 vs. 1H5 + A774	0.774	-26,74 to 28,29	No	ns	>0,9999
1H10 + A774 vs. 5F3 + A774	4.777	-22,74 to 32,29	No	ns	0.9988
1H5 + A774 vs. 5F3 + A774	4.003	-23,51 to 31,52	No	ns	0.9996

## Sheet: Fig. S2d
Figure S2D
	uninfected	no Ab +SFV4	1H10 + SFV4	1H5 + SFV4	5F3 + SFV4	no Ab + A774	1H10 + A774	1H5 + A774	5F3 + A774
Data point 1	3440.1	4370.97	3428.73	3350.7	3931.3	4165.5	3835.6	3827.73	3946.4
Data point 2	3304.08	4886.37	4039.3	3914.17	4659.27	3940.17	3830.3	3808.5	3808.5
Data point 3	3501.1	4273.77	3777.2	3737.13	4185.3	3761.37	3700.53	3523.8	3654.2
Data point 4	3106.1	4072.43	3874.43	3857.03	4023.3	3842.27	3657.47	3728.27	3806.07
Tukey's multiple comparisons test	Mean Diff,	95,00% CI of diff,	Significant?	Summary	Adjusted P Value
uninfected vs. no Ab +SFV4	-1063	-1600 to -525,8	Yes	****	<0,0001
uninfected vs. 1H10 + SFV4	-442.1	-979,3 to 95,18	No	ns	0.1715
uninfected vs. 1H5 + SFV4	-376.9	-914,2 to 160,3	No	ns	0.3439
uninfected vs. 5F3 + SFV4	-861.9	-1399 to -324,7	Yes	***	0.0003
uninfected vs. no Ab + A774	-589.5	-1127 to -52,22	Yes	*	0.0236
uninfected vs. 1H10 + A774	-418.1	-955,4 to 119,1	No	ns	0.2251
uninfected vs. 1H5 + A774	-384.2	-921,5 to 153	No	ns	0.3204
uninfected vs. 5F3 + A774	-465.9	-1003 to 71,31	No	ns	0.1285
no Ab +SFV4 vs. 1H10 + SFV4	621	83,71 to 1158	Yes	*	0.0147
no Ab +SFV4 vs. 1H5 + SFV4	686.1	148,9 to 1223	Yes	**	0.0053
no Ab +SFV4 vs. 5F3 + SFV4	201.1	-336,2 to 738,3	No	ns	0.9346
no Ab +SFV4 vs. no Ab + A774	473.6	-63,7 to 1011	No	ns	0.1168
no Ab +SFV4 vs. 1H10 + A774	644.9	107,7 to 1182	Yes	*	0.0102
no Ab +SFV4 vs. 1H5 + A774	678.8	141,6 to 1216	Yes	**	0.006
no Ab +SFV4 vs. 5F3 + A774	597.1	59,84 to 1134	Yes	*	0.021
1H10 + SFV4 vs. 1H5 + SFV4	65.16	-472,1 to 602,4	No	ns	>0,9999
1H10 + SFV4 vs. 5F3 + SFV4	-419.9	-957,1 to 117,4	No	ns	0.2208
1H10 + SFV4 vs. no Ab + A774	-147.4	-684,7 to 389,8	No	ns	0.9895
1H10 + SFV4 vs. 1H10 + A774	23.94	-513,3 to 561,2	No	ns	>0,9999
1H10 + SFV4 vs. 1H5 + A774	57.84	-479,4 to 595,1	No	ns	>0,9999
1H10 + SFV4 vs. 5F3 + A774	-23.88	-561,1 to 513,4	No	ns	>0,9999
1H5 + SFV4 vs. 5F3 + SFV4	-485	-1022 to 52,22	No	ns	0.101
1H5 + SFV4 vs. no Ab + A774	-212.6	-749,8 to 324,7	No	ns	0.9128
1H5 + SFV4 vs. 1H10 + A774	-41.22	-578,5 to 496	No	ns	>0,9999
1H5 + SFV4 vs. 1H5 + A774	-7.317	-544,6 to 529,9	No	ns	>0,9999
1H5 + SFV4 vs. 5F3 + A774	-89.03	-626,3 to 448,2	No	ns	0.9997
5F3 + SFV4 vs. no Ab + A774	272.5	-264,8 to 809,7	No	ns	0.7377
5F3 + SFV4 vs. 1H10 + A774	443.8	-93,44 to 981,1	No	ns	0.168
5F3 + SFV4 vs. 1H5 + A774	477.7	-59,54 to 1015	No	ns	0.1109
5F3 + SFV4 vs. 5F3 + A774	396	-141,3 to 933,3	No	ns	0.2847
no Ab + A774 vs. 1H10 + A774	171.4	-365,9 to 708,6	No	ns	0.9734
no Ab + A774 vs. 1H5 + A774	205.3	-332 to 742,5	No	ns	0.9271
no Ab + A774 vs. 5F3 + A774	123.5	-413,7 to 660,8	No	ns	0.9967
1H10 + A774 vs. 1H5 + A774	33.9	-503,4 to 571,2	No	ns	>0,9999
1H10 + A774 vs. 5F3 + A774	-47.82	-585,1 to 489,4	No	ns	>0,9999
1H5 + A774 vs. 5F3 + A774	-81.72	-619 to 455,5	No	ns	0.9998

[truncated: 2 more sheets: Fig. S3c, Fig. S7d]
